# Supplementary material for: Fuzzy petrology in the origin of carbonatitic/pseudocarbonatitic Ca-rich ultrabasic magma at Polino (central Italy)
Source: Sci Rep. 2019 Jun 25;9:9212. doi: 10.1038/s41598-019-45471-x (PMC6592957; doi:10.1038/s41598-019-45471-x)
Supplement: Supplementary file 1 — Dataset Table A1 to A4 [file 41598_2019_45471_MOESM1_ESM.xlsx]

## Sheet: Table A1 - Whole-rocks
Sample Label	Ref.	Rock Type		SiO2	TiO2	Al2O3	Fe2O3	MnO	MgO	CaO	Na2O	K2O	P2O5	L.O.I.	CO2	Total		Mg#		Rb	Sr	Ba	Cs	Sc	V	Cr	Co	Ni	Cu	Zn	Y	Zr	Nb	Hf	Ta	La	Ce	Pr	Nd	Sm	Eu	Gd	Tb	Dy	Ho	Er	Tm	Yb	Lu
ULUD - S.Venanzo	1	Kamafugite		38.96	2.14	10.44	11.021	0.18	7.3	18.85	1.65	7.03	1.49	1.72		100.781		0.59826		277	2330	2044		58	430	75	38	40			95	952	39	25	2.3	236	482		214	52	8.1		3.9					6.7	1
ULUD - S.Venanzo	2	Leucite-Olivine Melilitite		39.8	0.65	11.4	6.5599	0.08	15	12.8	0.58	6.86	0.43		2.64	96.7999		0.837157		412	1170	588			136	723	35	133			35	327	12			74.8	160	20.3	84.7	17.1	3.33	13	1.5	7.6	1.19	3.1	0.4	2.2	0.31
ULUD - S.Venanzo	2	Carbonatite		34.6	0.68	7.63	7.081	0.13	9.42	20.1	0.62	4.9	0.28		10.43	95.871		0.749429		476	1160	537			102	721	52	177			29	291	13.1			62.7	135	16.8	69.6	14.2	2.75	11.3	1.3	6.6	1.03	2.6	0.3	2	0.29
ULUD - S.Venanzo	V6	Kalsilite-Leucite Melilitolite		36.3	2.52	8.72	11.3849	0.12	10.19	17.6	0.95	5.06	1.44		4.44	98.7249		0.668025		142	1860	1940			521	23.9	32.2	23.4			111	1307	56.8			256	559	70.1	292	59.2	11	46.4	5.4	26.4	4.04	10.4	1.2	7.3	1
ULUD - S.Venanzo	V7	Kalsilite-Leucite Melilitolite		38.11	2.24	9.53	11.7584	0.16	8.55	17.67	1.43	5.93	1.22	2.76	1.32	100.678		0.620462		210.2	2169	2009.5		15.8	436.7	57.2	34.3	31	109.6	90.1	101.8	1085.8	54.3			249.7	566.3		285.1	53.1	9	40.3		27.4		11.6		8.7	1.5
ULUD - S.Venanzo	V10	Carbonatitic Melilitite		39.7	0.56	8.16	5.7266	0.1	7.39	18.2	0.56	3.89	0.23	3.95	11.3	99.7666		0.743674		320	939	534			107	528	49	137	36	99	22	237	12
ULUD - S.Venanzo	V10	Carbonatitic Melilitite		34.6	0.67	7.62	7.081	0.13	9.42	20.1	0.62	4.89	0.28	3.73	10.4	99.541		0.749429		476	1276	630			102	721	52	177	41	89	15	291	13
ULUD - Cupaello	V9	Carbonatite		14.2	0.22	1.82	1.4177	0.03	6.33	38.8		0.55	1.78		26.9	92.0477		0.909407		81	871	428			55	14	12	13	18	32	11	182	10			52	141
ULUD - Cupaello	V9, V6	Carbonatite		18.8	0.4	2.64	2.5843	0.05	8.11	33.1	0.04	1.11	0.61		25.3	92.7443		0.875859		177	1269	1015	39		48	31	18	33	19	52	17	296	17	7	1	98	218	21.5	81	15	2.9	12.2	1.2	5.6	0.7	1.7	0.2	0.9	0.1
ULUD - Cupaello	V10	Carbonatite		19.2	0.43	2.6	2.6121	0.06	8.03	32.02	0.8	0.94	0.48	5.32	27.2	99.6921		0.873601		139	1160	895	39	5.3	53	33	22	30	17	51	15	286	20	7	1	95	184	21.5	81.7	15.1	2.9	12.2	1.2	5.6	0.66	1.7	0.2	0.9	0.13
ULUD - Cupaello	V10	Carbonatite		19.5	0.39	2.7	2.3965	0.05	7.88	31.9	0.01	0.91	0.67	8.65	24.6	99.6565		0.880846		166	1178	940	45	5.2	65	27	16	26	14	48	15	279	21	8	0.8
ULUD - Oricola-Camerata	V12	Foidite		24.7	0.38	10.45	6.353	1.19	1.12	27.5	1.47	4.18	0.28		19.65	97.273		0.283849		186	2395	2945				16		27			20	104	25	6		170	316	30.7	88.4	10.4	2.7	9.5	1.1	5	0.7	1.9		1.9	0.3
ULUD - Oricola-Camerata	V13			31	1.19	9.47	13.0218	0.43	2.47	18.38	0.32	6.52	0.46	12.9	2.43	98.5918		0.298959		628	6792	3840									45	433	53			263	442
ULUD - Oricola-Camerata	3			25.2	0.37	10.6	6.4652	1.21	1.14	28	1.5	4.26	0.29		20	99.0352		0.283888		186	2395	2945									20	104	25			170	316
ULUD - Polino	4	Alvikite		18.7	0.51	4.78	4.55	0.07	10.9	36.2	0.55	0.72	0.42	22.94	16.9	100.34		0.843405		42	1800.85	895.65	14.3	11	48	542	36	351			30	334	13.2		0.56	94	211	25.6	102	18.6	3.3	12.1	1.44	6.4	0.97	2.13	0.26	1.39	0.2
ULUD - Polino	5	Carbonatite		16.97	0.55	4.05	5.1268	0.06	11.02	37.62	0.07	0.51	0.6	1.7	21.26	99.5368		0.828549		47.1	1795	2976			45	543	28.1	298	51	77	21.8	354	14.5			100	186
ULUD - Polino	5	Carbonatite		18.94	0.51	3.77	4.7823	0.06	10.9	36.8	0.06	0.28	0.46	1.7	21.26	99.5223		0.836715		26	1824	3181			43	501	38	308	59	69	38	345	20			90	223		99	18	3.4	13.1		6.1		2.4		1.1	0.2
ULUD - Polino	5	Carbonatite		19.5	0.57	4.65	5.1711	0.06	12.18	34.15	0.04	0.68	0.63	4.43	17.38	99.4411		0.841156		57	1685	2195			44	572	31	331	54	79	25	350	13			98	213
ULUD - Polino	5	Carbonatite		19.57	0.59	4.68	5.2565	0.07	13.52	34.15	0.08	0.76	0.64	3.5	16.88	99.6965		0.852564		66	1805	1197			53	613	33.5	338	57	81	20	353	8.2			99	227
ULUD - Polino	5	Carbonatite		21.99	0.57	4.19	5.3174	0.07	11.97	33.52	0.19	0.15	0.53	4.89	16.36	99.7474		0.835011		21	1877	1155			41	618	39	365	115	72	35	371	21			102	249		102	19.5	3.7	14.7		6.8		2.5		1.4	0.2
ULUD - Polino	2, 5	Carbonatite		21.46	0.54	6.31	5.027	0.07	6.34	31.43	0.06	0.88	0.52	5.08	22.37	100.087		0.739275		117	1420	995			55	455	28.7	288	45.3	78	25.6	303	14.2			87	202
ULUD - Polino	5, 6	Carbonatite		19.51	0.58	4.63	5.2119	0.07	12.76	34.21	0.05	0.72	0.65	4.89	16.36	99.6419		0.846254		60	1832	1214		23	46.9	612	31.6	346	53	81	23.5	368	16.3			95	222
ULUD - Polino	5, 6	Carbonatite		24.81	0.52	5.88	4.545	0.08	5.04	31.51	0.1	0.85	0.53	4.5	21.5	99.865		0.713721		103	1207	997		14.8	52	368	27.1	231	38.8	71	23.3	279	13.2			101	188
ULUD - Polino	5	Carbonatite		15.12	0.44	3.85	4.0647	0.06	5.34	39.69	0.09	0.72	0.61	4.08	26.02	100.085		0.747068		81.5	1424	902	16	8.7	51	392	29.9	236	41.6	64	22.9	263	13.8	7	0.8	103	174		80	14.6	2.8		1.5					1.4	0.18
ULUD - Polino	5	Carbonatite		16.22	0.52	3.91	5.1441	0.07	7.31	38.69	0.05	0.5	0.6	3.12	24.05	100.184		0.761613		51	1897	2216	5	10.1	47	490	34.3	342	48	76	22	337	15.5	8	0.9	98	210	28.2	113	22.2	4.72	15.8	1.7	7.5	1.03	2.6	0.3	1.5	0.22
PON-1	This work	pseudocarbonatite		23.34	0.579	3.9	5.18	0.081	13.21	31.31	0.08	0.5	0.49	19.8	14.5	98.47		0.851488		54	1631	3349	7.6	12	54	590	34	370	60	80	29	391	15	9.9	0.6	122	264	31.6	122	23.3	4.24	14.7	1.7	7.6	1.1	2.6	0.3	1.6	0.23
PON-2	This work	pseudocarbonatite		20.52	0.559	4.42	4.88	0.074	10.21	32.56	0.14	0.92	0.47	24.09	18.1	98.843		0.824678		96	1793	822	10.3	11	40	550	30	340	50	70	26	330	13	8.8	0.6	104	226	27.3	108	19.6	3.65	13	1.4	6.6	1	2.3	0.26	1.5	0.19
PON-3	This work	pseudocarbonatite		18.85	0.505	3.68	4.56	0.073	9.28	35.18	0.14	0.56	0.52	25.22	20.3	98.568		0.82064		59	1674	1957	6.2	12	45	520	31	330	60	70	27	350	14	9.2	0.6	114	247	29.7	116	21.4	3.98	14	1.5	6.9	1	2.4	0.28	1.5	0.21
References:
1 = Peccerillo et al., 1988 (Can. Mineral., 26, 45-65)
2 = Castorina et al., 2000 (Mineral. Mag., 64, 625-639)
3 = Barbieri et al., 2002 (Geol. Rom., 36, 13-31)
4 = D'Orazio et al., 2007 (Lithos, 98, 313-334)
5 = Stoppa and Lupini, 1993 (Mineral. Petrol., 49, 213-231)
6 = Stoppa and Wolley, 1997 (Mineral. Petrol., 59, 43-67)
In bold = new data (Lustrino et al., 2019 Sci. Rep.)
[truncated: 4 more columns]

## Sheet: Table A2 - Olivine-Monticellite
Mineral	Point	SiO2	MgO	CaO	MnO	FeO	NiO	Sum		Si	Fe	Mn	Mg	Ca	Ni	Sum		Fo	Fa		Fo	Fa	Tph	Lar
Ol	Line 1 - 1	41.7141	51.282	0.659	0.109	5.888	0.348	100		0.627762	0.074085	0.00138907	1.1504	0.0106235	0.00421217	3		93.9497	6.05029		93.037	5.99152	0.112339	0.859158
Ol	Line 1 - 2	41.5203	50.932	0.266	0.106	6.649	0.443	99.9163		0.626335	0.0838698	0.00135422	1.14541	0.00429882	0.00537548	3		93.1773	6.82267		92.7508	6.79144	0.10966	0.348101
Ol	Line 1 - 3	41.3566	50.832	0.194	0.089	6.459	0.488	99.4186		0.626705	0.0818441	0.00114221	1.14837	0.00314951	0.00594848	3		93.3472	6.65285		93.0226	6.62972	0.0925242	0.255123
Ol	Line 1 - 4	41.7294	50.291	0.207	0.063	6.555	0.556	99.4014		0.633378	0.0831949	0.000809842	1.13798	0.00336599	0.00678833	3		93.1873	6.81267		92.8698	6.78946	0.0660904	0.274695
Ol	Line 1 - 5	41.5749	50.839	0.159	0.117	6.523	0.487	99.6999		0.628493	0.0824554	0.00149794	1.14575	0.00257506	0.00592196	3		93.2865	6.71348		92.9782	6.69129	0.121558	0.208967
Ol	Line 1 - 6	41.5492	50.642	0.194	0.096	6.313	0.499	99.2932		0.630555	0.0801123	0.00123387	1.14577	0.00315416	0.00609156	3		93.4649	6.53509		93.1315	6.51178	0.100293	0.25638
Ol	Line 1 - 7	41.5584	50.292	0.287	0.098	6.351	0.654	99.2404		0.631636	0.0807148	0.00126146	1.13955	0.00467317	0.00799563	3		93.3854	6.61456		92.9335	6.58254	0.102876	0.381112
Ol	Line 1 - 8	41.9601	50.681	0.222	0.102	6.421	0.566	99.9521		0.633128	0.0810141	0.00130345	1.14005	0.00358864	0.00686971	3		93.3653	6.6347		92.9927	6.60822	0.106321	0.292721
Ol	Line 1 - 9	42.0034	50.71	0.24	0.058	6.376	0.572	99.9594		0.63365	0.0804297	0.000741023	1.14047	0.0038788	0.0069411	3		93.4123	6.58775		93.0601	6.56291	0.0604661	0.316503
Ol	Line 1 - 10	42.1311	50.61	0.2	0.128	6.614	0.627	100.31		0.633976	0.0832218	0.00163124	1.13535	0.0032242	0.00758935	3		93.1706	6.82944		92.8008	6.80233	0.133333	0.263537
Ol	Line 1 - 11	42.0879	50.938	0.199	0.125	6.568	0.503	100.421		0.632097	0.0824828	0.00158992	1.1405	0.00320186	0.00607663	3		93.2556	6.74442		92.8916	6.71809	0.129497	0.260786
Ol	Line 1 - 12	42.0116	50.879	0.251	0.068	6.394	0.554	100.158		0.632406	0.0804827	0.00086691	1.1418	0.00404783	0.00670816	3		93.4154	6.58462		93.0413	6.55825	0.0706415	0.329843
Ol	Line 1 - 13	42.1754	50.731	0.243	0.065	6.533	0.483	100.23		0.634725	0.0822134	0.000828474	1.13822	0.00391791	0.00584711	3		93.2636	6.73643		92.9023	6.71033	0.0676208	0.319784
Ol	Line 1 - 14	42.2135	50.18	0.33	0.138	6.714	0.338	99.9135		0.637961	0.0848452	0.00176628	1.13057	0.00534292	0.00410891	3		93.0193	6.98075		92.4783	6.94015	0.144478	0.437039
Ol	Line 1 - 15	41.9777	49.703	0.867	0.169	6.928	0.19	99.8347		0.635501	0.0877019	0.00216682	1.12177	0.0140617	0.00231376	3		92.7488	7.25123		91.5208	7.15522	0.176782	1.14724
Mont	Line 2 - 1	37.321	19.925	33.408	0.333	8.501	0.034	99.522		0.604981	0.115229	0.00457163	0.481516	0.580177	0.000443337	3		80.6905	19.3095		40.7549	9.75281	0.386936	49.1054
Mont	Line 2 - 2	36.9739	19.237	33.235	0.223	9.93	0.058	99.6569		0.600443	0.134843	0.00306704	0.465735	0.578221	0.000757655	3		77.5478	22.4522		39.4067	11.4093	0.259509	48.9244
Ol	Line 2 - 3	41.8273	51.475	0.711	0.112	6.03	0.217	100.372		0.62705	0.0755898	0.001422	1.15044	0.0114192	0.0026168	3		93.8346	6.16541		92.862	6.10151	0.114782	0.921739
Ol	Line 2 - 4	41.2227	51.468	0.698	0.127	6	0.343	99.8587		0.62086	0.0755635	0.00161994	1.15563	0.0112625	0.00415546	3		93.8626	6.13741		92.8906	6.07385	0.130212	0.905289
Ol	Line 2 - 5	41.1928	51.046	0.492	0.118	6.41	0.222	99.4808		0.623308	0.081104	0.00151217	1.15151	0.00797569	0.0027021	3		93.4202	6.57984		92.7066	6.52958	0.121743	0.642112
Ol	Line 2 - 6	40.6778	51.446	0.416	0.124	6.617	0.477	99.7578		0.613684	0.0834741	0.00158434	1.15708	0.00672361	0.0057886	3		93.2712	6.72877		92.6508	6.684	0.126862	0.538379
Ol	Line 2 - 7	40.7138	50.954	0.361	0.113	6.701	0.357	99.1998		0.617993	0.0850519	0.00145264	1.15304	0.00587044	0.0043589	3		93.1304	6.86959		92.5828	6.8292	0.116639	0.471364
Ol	Line 2 - 8	40.7468	51.033	0.419	0.079	6.53	0.343	99.1508		0.618515	0.0828845	0.0010156	1.15487	0.00681386	0.00418811	3		93.3036	6.69636		92.7172	6.65427	0.0815361	0.547041
Ol	Line 2 - 9	40.6448	50.754	0.426	0.132	6.623	0.341	98.9208		0.618728	0.0843048	0.00170179	1.15183	0.00694746	0.00417557	3		93.18	6.82002		92.5325	6.77263	0.136714	0.558124
Ol	Line 2 - 10	40.8457	51.068	0.641	0.112	6.168	0.224	99.0587		0.620176	0.0783098	0.00144021	1.15596	0.0104267	0.0027358	3		93.6554	6.34463		92.7635	6.28421	0.115574	0.836726
Ol	Line 2 - 11	40.2122	51.359	0.804	0.15	6.198	0.224	98.9472		0.610717	0.0787112	0.00192935	1.16285	0.0130816	0.00273651	3		93.6603	6.3397		92.5414	6.26397	0.153541	1.04105
Mont	Line 2 - 12	37.2551	19.027	32.46	0.291	9.813	0.053	98.8991		0.609883	0.134328	0.00403453	0.464361	0.569287	0.000697918	3		77.563	22.437		39.6209	11.4613	0.34424	48.5735
Mont	Line 2 - 13
Mont	Line 2 - 14	37.7722	20.479	33.421	0.302	7.549	0	99.5232		0.610834	0.102081	0.00413616	0.493725	0.579019	0	3		82.8668	17.1332		41.878	8.65854	0.350831	49.1127
Mont	Line 3 - 1	36.3761	18.864	33.166	0.287	10.327	0.028	99.0481		0.594997	0.141246	0.00397576	0.46	0.581185	0.000368404	3		76.5078	23.4922		38.7725	11.9054	0.335109	48.987
Mont	Line 3 - 2	36.6933	19.642	32.256	0.262	10.023	0.055	98.9313		0.599661	0.136968	0.00362626	0.478552	0.564744	0.000723018	3		77.7476	22.2524		40.422	11.5693	0.3063	47.7024
Mont	Line 3 - 3	36.867	20.355	32.098	0.288	9.984	0	99.592		0.597586	0.135323	0.00395361	0.491879	0.557394	0	3		78.4244	21.5756		41.3848	11.3855	0.332642	46.897
Ol	Line 3 - 4	41.237	49.953	1.609	0.178	7.295	0.149	100.421		0.620688	0.0918152	0.00226905	1.12091	0.0259456	0.00180401	3		92.429	7.57095		90.3275	7.39882	0.182849	2.0908
Ol	Line 3 - 5	41.0114	49.941	1.077	0.192	7.345	0.128	99.6944		0.621417	0.0930623	0.00246387	1.12813	0.017483	0.00156011	3		92.3794	7.62058		90.8948	7.49811	0.198517	1.40862
Ol	Line 3 - 6	41.0987	50.554	0.665	0.083	6.474	0.209	99.0837		0.624807	0.0822987	0.00106865	1.14577	0.0108308	0.00255582	3		93.2985	6.70147		92.4032	6.63716	0.0861833	0.873474
Ol	Line 3 - 7	41.443	51.063	0.656	0.12	6.261	0.303	99.846		0.624987	0.0789527	0.00153264	1.14803	0.0105985	0.00367562	3		93.5653	6.43473		92.6492	6.37173	0.123689	0.855335
Ol	Line 3 - 8	41.5584	51.032	0.618	0.128	5.918	0.307	99.5614		0.628188	0.0748012	0.00163862	1.15	0.0100079	0.00373282	3		93.8928	6.10721		93.0084	6.04968	0.132527	0.809403
Ol	Line 3 - 9	40.9999	50.799	0.684	0.114	5.85	0.305	98.7519		0.62451	0.0745102	0.00147062	1.15355	0.0111618	0.00373701	3		93.9327	6.0673		92.9763	6.00553	0.118532	0.899643
Ol	Line 3 - 10	41.0457	50.92	0.246	0.098	6.195	0.502	99.0067		0.623998	0.0787517	0.00126177	1.15406	0.00400657	0.00613884	3		93.612	6.38797		93.2137	6.36079	0.101913	0.323611
Ol	Line 3 - 11	40.8928	51.034	0.256	0.136	6.526	0.533	99.3778		0.619661	0.0826909	0.00174536	1.1529	0.00415594	0.00649684	3		93.3076	6.69241		92.8641	6.6606	0.140586	0.334753
Ol	Line 3 - 12	41.1372	51.243	0.241	0.073	6.463	0.416	99.5732		0.621836	0.0816918	0.000934551	1.15478	0.00390284	0.00505827	3		93.3932	6.60683		93.0292	6.58108	0.0752873	0.314412
Ol	Line 3 - 13	41.0093	50.98	0.245	0.126	6.499	0.401	99.2603		0.622059	0.0824327	0.00161867	1.15285	0.00398142	0.00489284	3		93.3268	6.67316		92.9057	6.64304	0.130445	0.320853
Ol	Line 3 - 14	41.3223	50.755	0.267	0.079	6.607	0.393	99.4233		0.626276	0.0837315	0.00101402	1.14679	0.00433525	0.00479117	3		93.1955	6.80454		92.7921	6.77508	0.082049	0.350784
Ol	Line 3 - 15	41.183	50.78	0.288	0.044	6.595	0.483	99.373		1.00336	0.134355	0.00090788	1.8444	0.00751712	0.00946568	3		93.2101	6.7899		92.8149	6.76111	0.0456869	0.378281
Ol	Line 3 - 16	41.0145	50.64	0.332	0.13	6.719	0.396	99.2315		1.00107	0.13713	0.00268725	1.84266	0.00868133	0.00777479	3		93.0735	6.92652		92.5421	6.88697	0.134959	0.435994
Ol	Line 3 - 17	41.0446	50.705	0.355	0.07	6.483	0.316	98.9736		1.00312	0.132487	0.00144888	1.84744	0.00929491	0.00621226	3		93.3085	6.69152		92.8049	6.6554	0.0727833	0.466923
Ol	Line 3 - 18	40.3135	49.359	1.383	0.212	7.825	0.071	99.1635		0.990015	0.160686	0.00440926	1.8071	0.0363861	0.00140255	3		91.8342	8.16583		89.969	7.99998	0.219521	1.81153
Mont	Line 3 - 19	36.0256	19.686	32.874	0.245	9.961	0	98.7916		0.990355	0.228974	0.00570406	0.806792	0.968175	0	3		77.8933	22.1067		40.146	11.3937	0.283834	48.1764
Mont	Line 3 - 20	37.0053	19.247	32.324	0.319	9.774	0	98.6693		1.02063	0.225414	0.00745135	0.791395	0.955108	0	3		77.8312	22.1688		39.9822	11.3882	0.376451	48.2532
Cc	Line 4 - 1	0.0309	0.54	61.665	0	0.082	0.048	62.3659
Cc	Line 4 - 2	0.00721	0.45	61.55	0	0.03	0.05	62.0872
Cc	Line 4 - 3	0.02163	0.341	63.456	0	0.067	0	63.8856
Cc	Line 4 - 4	0.01957	0.613	62.478	0.009	0.089	0	63.2086
Mont	Line 4 - 5	38.3356	19.975	33.941	0.277	6.33	0	98.8586		1.04548	0.144351	0.0063978	0.812126	0.99165	0	3		84.9081	15.0919		41.5511	7.38546	0.327333	50.7361
Mont	Line 4 - 6
Mont	Line 4 - 7	37.2335	19.395	33.184	0.255	10.028	0.106	100.201		1.01191	0.227891	0.00586933	0.785823	0.966186	0.00231731	3		77.5192	22.4808		39.5727	11.4762	0.29557	48.6555
Mont	Line 4 - 8	37.0779	19.528	32.317	0.341	9.736	0	98.9999		1.01823	0.22357	0.0079309	0.799488	0.950784	0	3		78.1469	21.8531		40.342	11.2813	0.400192	47.9765
Mont	Line 4 - 9	36.9203	19.869	32.302	0.336	10.235	0.011	99.6733		1.00693	0.233412	0.00776086	0.807853	0.943807	0.000241319	3		77.5838	22.4162		40.5379	11.7126	0.389438	47.3601
Mont	Line 4 - 10	36.8359	20.623	31.502	0.238	9.916	0.009	99.1239		1.00617	0.226484	0.00550572	0.839799	0.921847	0.000197746	3		78.7595	21.2405		42.124	11.3604	0.276165	46.2395
Mont	Line 4 - 11
Mont	Line 4 - 12
Ol	Line 4 - 13	41.4975	49.332	1.877	0.176	7.892	0.057	100.832		1.00521	0.159854	0.00361065	1.78151	0.0487102	0.00111065	3		91.7659	8.23413		89.3576	8.01804	0.181105	2.44323
Ol	Line 4 - 14	41.6172	49.735	1.128	0.202	7.347	0.102	100.131		1.01202	0.149393	0.00416015	1.80304	0.0293866	0.0019952	3		92.3483	7.65165		90.7884	7.5224	0.209476	1.4797
Ol	Line 4 - 15	41.955	50.183	1.067	0.155	7.188	0.094	100.642		1.01398	0.145264	0.00317262	1.80813	0.027627	0.00182744	3		92.5635	7.43651		91.1267	7.32108	0.159895	1.39236
Ol	Line 4 - 16	41.8015	50.156	0.508	0.153	6.528	0.263	99.4095		1.02022	0.133225	0.00316251	1.82495	0.0132827	0.00516328	3		93.1965	6.80354		92.4203	6.74688	0.160158	0.672675
Ol	Line 4 - 17	41.6923	50.438	0.44	0.121	6.61	0.407	99.7083		1.01429	0.134466	0.00249305	1.82932	0.0114678	0.00796468	3		93.1527	6.84727		92.4952	6.79894	0.126055	0.579844
Ol	Line 4 - 18	41.6882	50.71	0.348	0.118	6.679	0.364	99.9072		1.01154	0.135514	0.00242488	1.83437	0.00904628	0.00710457	3		93.1207	6.87927		92.5816	6.83944	0.122385	0.45657
Ol	Line 4 - 19	41.7397	50.905	0.288	0.092	6.671	0.42	100.116		1.01038	0.13503	0.00188609	1.83705	0.0074688	0.00817812	3		93.1529	6.84708		92.7131	6.81475	0.0951881	0.376938
Ol	Line 4 - 20	41.5543	50.777	0.27	0.085	6.472	0.386	99.5443		1.01075	0.131634	0.001751	1.84128	0.00703579	0.00755235	3		93.3279	6.67208		92.9141	6.6425	0.0883583	0.355038
Ol	Line 4 - 21	41.5924	50.672	0.273	0.14	6.664	0.414	99.7554		1.01074	0.135414	0.00288132	1.83577	0.00710737	0.00809268	3		93.1303	6.86968		92.6608	6.83504	0.145435	0.358746
Ol	Line 4 - 22	41.5378	50.914	0.269	0.062	6.625	0.43	99.8378		1.00765	0.134386	0.00127378	1.84131	0.006991	0.00839075	3		93.198	6.80195		92.8098	6.77362	0.064204	0.352376
Ol	Line 4 - 23	40.3863	51.291	0.27	0.087	6.667	0.336	99.0373		0.984552	0.135906	0.00179623	1.86411	0.00705164	0.00658887	3		93.2047	6.79525		92.7942	6.76532	0.0894155	0.351027
Ol	Line 4 - 24	40.6778	51.307	0.282	0.073	6.71	0.456	99.5058		0.988054	0.136285	0.00150171	1.85791	0.00733828	0.00890955	3		93.1659	6.8341		92.7547	6.80394	0.0749715	0.366358
Ol	Line 4 - 25	41.7964	50.917	0.282	0.117	6.404	0.416	99.9324		1.01288	0.129769	0.00240128	1.83952	0.00732131	0.00810921	3		93.4104	6.58964		92.9514	6.55727	0.121337	0.369947
Ol	Line 5 - 1	41.0228	50.45	1.11	0.153	7.228	0.109	100.073		0.995015	0.146597	0.00314293	1.82427	0.0288436	0.00212666	3		92.5618	7.43819		91.0836	7.3194	0.156922	1.44012
Ol	Line 5 - 2	41.2278	51.172	0.818	0.125	7.101	0.154	100.598		0.992964	0.14301	0.00254972	1.83739	0.0211066	0.00298354	3		92.7787	7.22127		91.6835	7.13603	0.127228	1.0532
Ol	Line 5 - 3	41.4297	51.244	0.727	0.137	6.379	0.244	100.161		1.00031	0.128789	0.00280145	1.84455	0.0188053	0.00473894	3		93.4736	6.52644		92.4612	6.45576	0.140427	0.942644
Ol	Line 5 - 4	41.4256	50.943	0.648	0.093	6.117	0.278	99.5046		1.00642	0.124266	0.00191352	1.8451	0.0168658	0.00543279	3		93.6901	6.30995		92.8051	6.25035	0.0962463	0.848319
Ol	Line 5 - 5	41.6923	51.259	0.642	0.1	6.207	0.227	100.127		1.00661	0.125311	0.00204477	1.84502	0.0166059	0.00440858	3		93.6401	6.35992		92.762	6.30028	0.102805	0.834896
Ol	Line 5 - 6	41.336	51.336	0.669	0.141	6.165	0.236	99.883		0.999663	0.12467	0.00288791	1.85086	0.017333	0.00459098	3		93.6893	6.31072		92.74	6.24678	0.144703	0.868497
Ol	Line 5 - 7	41.4791	51.446	0.613	0.08	5.868	0.257	99.7431		1.00342	0.118698	0.001639	1.85536	0.0158867	0.00500094	3		93.9871	6.01291		93.16	5.96	0.0822966	0.797692
Ol	Line 5 - 8	41.7232	51.374	0.643	0.135	5.938	0.298	100.111		1.00683	0.119818	0.00275899	1.84819	0.016623	0.00578444	3		93.9117	6.08828		92.9958	6.02891	0.138825	0.836427
Ol	Line 5 - 9	40.9487	51.521	0.522	0.098	6.177	0.207	99.4737		0.992848	0.125234	0.00201237	1.86231	0.0135592	0.0040372	3		93.699	6.30096		92.9707	6.25198	0.100462	0.676907
Ol	Line 5 - 10	41.2639	51.207	0.436	0.102	6.531	0.322	99.8619		0.999304	0.132254	0.00209202	1.84877	0.0113119	0.00627265	3		93.3239	6.67608		92.6967	6.63121	0.104894	0.567177
Ol	Line 5 - 11	41.6038	51.289	0.281	0.133	6.656	0.457	100.42		1.0032	0.134206	0.00271609	1.84376	0.0072591	0.00886417	3		93.215	6.78505		92.7472	6.751	0.136629	0.365157
Ol	Line 5 - 12	40.787	51.113	0.233	0.04	6.813	0.418	99.404		0.992353	0.138607	0.00082422	1.85396	0.00607327	0.00818066	3		93.0438	6.95621		92.7228	6.93221	0.041222	0.303744
Ol	Line 5 - 13	41.304	51.079	0.221	0.019	6.712	0.493	99.828		1.00159	0.136098	0.000390202	1.84656	0.00574132	0.00961638	3		93.1356	6.86441		92.8484	6.84325	0.01962	0.288683
Ol	Line 5 - 14	41.3885	51.041	0.216	0.096	6.675	0.541	99.9575		1.00286	0.135244	0.00197003	1.84377	0.0056071	0.0105445	3		93.1661	6.8339		92.8108	6.80783	0.0991663	0.282247
Ol	Line 5 - 15	41.1804	51.426	0.226	0.108	6.351	0.549	99.8404		0.996839	0.128552	0.0022141	1.85584	0.0058609	0.0106899	3		93.5219	6.47815		93.1428	6.45189	0.111123	0.294152
Ol	Line 5 - 16	41.3617	51.355	0.226	0.055	6.434	0.556	99.9877		1.00037	0.130121	0.00112659	1.8517	0.00585591	0.010817	3		93.4343	6.56573		93.1062	6.54268	0.0566464	0.294443
Ol	Line 5 - 17	41.3494	51.573	0.195	0.098	6.504	0.688	100.407		0.996216	0.131029	0.00199963	1.85239	0.00503317	0.0133334	3		93.3938	6.60624		93.0638	6.5829	0.100461	0.252866
Ol	Line 5 - 18	41.4256	51.096	0.211	0.113	6.43	0.585	99.8606		1.0041	0.130323	0.00231966	1.84637	0.00547914	0.0114059	3		93.407	6.59298		93.0399	6.56707	0.116889	0.276097
Ol	Line 5 - 19	41.4575	51.45	0.215	0.123	6.461	0.564	100.27		1.00017	0.130339	0.00251314	1.85047	0.0055569	0.0109451	3		93.4199	6.58009		93.0408	6.55339	0.126359	0.279398
Ol	Line 5 - 20	41.4668	51.457	0.194	0.094	6.487	0.581	100.28		1.00033	0.130855	0.00192048	1.8506	0.00501381	0.0112743	3		93.396	6.60398		93.0703	6.58095	0.0965847	0.252154
Ol	Line 6 - 1	39.8912	50.481	1.205	0.21	7.253	0.163	99.2032		0.97443	0.148147	0.00434441	1.83834	0.0315342	0.00320279	3		92.5422	7.45775		90.9005	7.32545	0.214818	1.55927
Ol	Line 6 - 2	41.061	51.052	0.652	0.13	6.082	0.273	99.2499		0.999179	0.123755	0.00267914	1.85205	0.0169974	0.00534373	3		93.7365	6.26355		92.8122	6.20179	0.134261	0.851798
Ol	Line 6 - 3	40.7726	51.027	0.41	0.104	6.684	0.261	99.2585		0.993073	0.13613	0.00214529	1.85284	0.0106984	0.00511353	3		93.1558	6.84423		92.5581	6.80031	0.107167	0.534435
Ol	Line 6 - 4	41.2494	51.32	0.333	0.058	6.794	0.391	100.145		0.996687	0.137268	0.00118688	1.84864	0.00861999	0.0075995	3		93.0879	6.91211		92.6305	6.87814	0.0594715	0.431925
Ol	Line 6 - 5	41.1032	51.143	0.263	0.102	6.715	0.418	99.7442		0.997105	0.136212	0.00209558	1.8496	0.00683508	0.0081566	3		93.1407	6.85927		92.7237	6.82856	0.105055	0.342655
Ol	Line 6 - 6	40.7571	51.339	0.262	0.072	6.592	0.355	99.3771		0.990583	0.13397	0.00148204	1.8602	0.00682199	0.00694039	3		93.2819	6.71809		92.8951	6.69023	0.0740102	0.340678
Ol	Line 6 - 7	40.9724	51.452	0.265	0.171	6.67	0.478	100.008		0.990719	0.134862	0.00350182	1.85476	0.00686479	0.00929726	3		93.2217	6.77827		92.7385	6.74314	0.175093	0.343242
Ol	Line 6 - 8	40.9343	51.179	0.252	0.075	6.759	0.435	99.6343		0.993807	0.137215	0.00154211	1.85239	0.00655447	0.00849516	3		93.1034	6.89659		92.7261	6.86864	0.0771943	0.328101
Ol	Line 6 - 9	41.097	50.723	0.296	0.121	6.499	0.426	99.162		1.00308	0.13264	0.00250121	1.84567	0.00773997	0.00836378	3		93.2953	6.7047		92.8148	6.67017	0.12578	0.389225
Ol	Line 6 - 10	41.0424	51.063	0.261	0.066	6.505	0.47	99.4074		0.998428	0.132323	0.00135977	1.85189	0.00680215	0.00919707	3		93.3312	6.66878		92.9489	6.64146	0.0682489	0.341409
Ol	Line 6 - 11	41.0177	50.823	0.304	0.098	6.58	0.518	99.3407		0.999513	0.134075	0.00202247	1.8463	0.0079362	0.0101535	3		93.2298	6.77016		92.7634	6.73628	0.101615	0.398737
Ol	Line 6 - 12	41.0805	50.938	0.249	0.1	6.511	0.547	99.4255		0.999885	0.132515	0.00206136	1.84834	0.00649285	0.0107095	3		93.3102	6.6898		92.909	6.66104	0.103617	0.326371
Ol	Line 6 - 13	40.9981	51.127	0.213	0.114	6.504	0.481	99.4371		0.99696	0.132251	0.00234778	1.85348	0.00554901	0.00940863	3		93.34	6.66003		92.9703	6.63365	0.117764	0.278337
Ol	Line 6 - 14	40.995	51.265	0.207	0.113	6.606	0.516	99.702		0.994396	0.133989	0.00232137	1.85385	0.00537923	0.010068	3		93.2595	6.74045		92.8997	6.71444	0.116328	0.269563
Ol	Line 6 - 15	40.959	51.236	0.212	0.129	6.509	0.583	99.628		0.994225	0.132115	0.00265194	1.85411	0.00551307	0.0113834	3		93.3484	6.65157		92.9663	6.62434	0.13297	0.276429
Mont	Line 7 - 1	36.9142	20.395	33.793	0.323	7.431	0	98.8562		1.00666	0.169449	0.00745985	0.829159	0.987274	0	3		83.0315	16.9685		41.5964	8.50076	0.374239	49.5286
Mont	Line 7 - 2	35.6916	20.548	33.092	0.248	9.69	0	99.2696		0.972611	0.220801	0.00572353	0.834772	0.966092	0	3		79.0824	20.9176		41.1748	10.8909	0.28231	47.652
Mont	Line 7 - 3	37.1428	20.996	31.813	0.241	9.108	0.077	99.3778		1.00924	0.206941	0.00554595	0.850514	0.926076	0.00168298	3		80.4303	19.5697		42.7592	10.4039	0.27882	46.5581
Mont	Line 7 - 4	36.9348	21.591	31.946	0.303	8.347	0.07	99.1918		1.00148	0.189253	0.00695808	0.872782	0.927997	0.00152677	3		82.1802	17.8198		43.7049	9.47689	0.348429	46.4698
Ol	Line 7 - 5	41.4616	50.129	0.834	0.14	6.261	0.221	99.0466		1.01439	0.128087	0.00290086	1.82841	0.0218599	0.0043493	3		93.4532	6.54677		92.2853	6.46495	0.146415	1.10333
Ol	Line 7 - 6	41.3802	49.762	0.509	0.08	6.725	0.326	98.7822		1.01701	0.138206	0.00166517	1.82328	0.013402	0.00644488	3		92.954	7.04597		92.2454	6.99226	0.0842463	0.67805
Ol	Line 7 - 7	41.5317	49.85	0.496	0.113	6.585	0.349	98.9247		1.01907	0.135109	0.00234824	1.82354	0.0130386	0.00688841	3		93.1019	6.89807		92.3762	6.8443	0.118956	0.660502
Ol	Line 7 - 8	42.8109	50.14	0.785	0.137	6.042	0.276	100.191		1.03749	0.122437	0.00281183	1.8115	0.0203808	0.00538029	3		93.669	6.33098		92.559	6.25595	0.143671	1.04136
Mont	Line 7 - 9	36.6371	22.228	31.908	0.265	8.107	0.008	99.1531		0.990471	0.183267	0.00606744	0.895872	0.924149	0.000173971	3		83.0173	16.9827		44.585	9.12068	0.301959	45.9923
Mont	Line 7 - 10	37.1964	21.439	32.027	0.216	8.352	0.108	99.3384		1.00782	0.189224	0.00495651	0.865989	0.929654	0.00235383	3		82.0677	17.9323		43.5209	9.5096	0.249093	46.7204
Mont	Line 7 - 11	36.9482	21.913	31.773	0.354	8.513	0.113	99.6142		0.997118	0.192105	0.00809088	0.881618	0.918615	0.00245301	3		82.1085	17.8915		44.0714	9.6032	0.404457	45.9209
Mont	Line 7 - 12	36.7978	21.878	31.927	0.232	8.624	0.034	99.4928		0.994058	0.194806	0.00530783	0.881094	0.923996	0.000738816	3		81.8937	18.1063		43.9404	9.71501	0.264703	46.0799
Mont	Line 7 - 13	36.941	21.114	31.746	0.216	8.703	0.013	98.733		1.0084	0.198655	0.00499366	0.859255	0.928406	0.000285455	3		81.222	18.778		43.1503	9.97609	0.250773	46.6229
Mont	Line 7 - 14	36.8009	21.949	32.426	0.241	8.18	0.009	99.6059		0.991821	0.184345	0.00550086	0.881891	0.936247	0.000195113	3		82.7107	17.2893		43.9192	9.18061	0.27395	46.6262
Mont	Line 7 - 15	36.3662	20.893	32.116	0.303	9.537	0.011	99.2262		0.990358	0.217175	0.00698837	0.848242	0.936996	0.000240965	3		79.616	20.384		42.2137	10.8079	0.347784	46.6306
Mont	Line 7 - 16	36.4095	20.059	32.326	0.319	9.954	0	99.0675		0.997164	0.227957	0.00739915	0.819005	0.948475	0	3		78.2268	21.7732		40.8922	11.3817	0.369433	47.3566
Mont	Line 7 - 17	38.4365	19.286	31.309	0.277	10.414	0.068	99.7905		1.05087	0.238081	0.0064139	0.786088	0.917054	0.00149548	3		76.7537	23.2463		40.3611	12.2241	0.329317	47.0855
Mont	Line 7 - 18	36.6526	19.673	32.616	0.265	9.96	0.058	99.2246		1.00397	0.228127	0.00614751	0.80336	0.957122	0.00127794	3		77.8837	22.1163		40.2736	11.4363	0.308183	47.9819
Mont	Line 7 - 19	36.3703	19.466	32.933	0.283	9.89	0.047	98.9893		0.999002	0.227153	0.00658331	0.797115	0.969108	0.00103845	3		77.8229	22.1771		39.8565	11.3579	0.329172	48.4564
Mont	Line 7 - 20	36.3889	20.644	33.891	0.32	7.972	0.025	99.2409		0.988552	0.181093	0.0073624	0.836083	0.986364	0.000546309	3		82.1965	17.8035		41.5775	9.00555	0.366124	49.0508
Mont	Line 8 - 1	36.6423	20.717	33.973	0.399	8.103	0.026	99.8602		0.989812	0.183029	0.00912814	0.8343	0.983165	0.000564952	3		82.0089	17.9911		41.5153	9.10763	0.454222	48.9229
Mont	Line 8 - 2
Mont	Line 8 - 3
Mont	Line 8 - 4	36.3116	20.228	32.732	0.285	9.91	0	99.4666		0.989754	0.22587	0.00657908	0.821977	0.95582	0	3		78.4444	21.5556		40.8894	11.2359	0.327277	47.5474
Mont	Line 8 - 5	36.222	20.68	31.706	0.304	9.845	0.043	98.8		0.991986	0.225451	0.00705091	0.844322	0.930243	0.000947259	3		78.9254	21.0746		42.0675	11.2328	0.351304	46.3484
Ol	Line 8 - 6	41.3411	50.986	0.866	0.076	5.9	0.261	99.4301		1.00434	0.119854	0.00156369	1.8466	0.0225392	0.00510042	3		93.9051	6.09493		92.768	6.02112	0.0785552	1.1323
Ol	Line 8 - 7	40.6819	51.51	0.682	0.106	6.064	0.289	99.3329		0.987445	0.123076	0.00217899	1.86392	0.0177345	0.00564257	3		93.8059	6.19407		92.8751	6.13261	0.108574	0.883669
Ol	Line 8 - 8	40.6417	51.252	0.482	0.15	6.055	0.253	98.8337		0.991591	0.123531	0.00309949	1.86421	0.0125988	0.00496533	3		93.7854	6.21465		93.0505	6.16595	0.154708	0.628857
Ol	Line 8 - 9	40.6479	51.037	0.363	0.097	6.729	0.375	99.2489		0.990332	0.137087	0.00200149	1.85376	0.00947482	0.00734922	3		93.1141	6.88588		92.5804	6.84641	0.0999585	0.473192
Ol	Line 8 - 10	40.3307	51.115	0.306	0.077	6.689	0.383	98.9007		0.985051	0.136612	0.00159277	1.86121	0.00800694	0.0075247	3		93.162	6.83801		92.7165	6.80531	0.0793438	0.398866
Ol	Line 8 - 11	40.1546	51.062	0.38	0.147	6.616	0.343	98.7026		0.982427	0.135352	0.00304594	1.86246	0.00996027	0.00675036	3		93.225	6.77499		92.622	6.73116	0.151477	0.495333
Ol	Line 8 - 12	40.343	51.141	0.318	0.096	6.704	0.331	98.933		0.984945	0.136861	0.00198497	1.86139	0.00831749	0.00650038	3		93.1509	6.84905		92.6732	6.81392	0.0988257	0.414103
Ol	Line 8 - 13	40.1669	51.081	0.362	0.11	6.755	0.274	98.7489		0.982322	0.138138	0.00227833	1.86239	0.00948453	0.00539018	3		93.0949	6.9051		92.5507	6.86474	0.113221	0.471331
Ol	Line 8 - 14	40.308	51.069	0.381	0.066	6.656	0.253	98.733		0.98572	0.136106	0.00136693	1.86185	0.0099818	0.0049768	3		93.1877	6.81229		92.6614	6.77381	0.0680298	0.496779
Ol	Line 8 - 15	40.3709	50.755	0.396	0.118	6.779	0.282	98.7009		0.989022	0.138869	0.00244827	1.85371	0.0103933	0.00555718	3		93.0307	6.96933		92.435	6.92471	0.122082	0.518262
Ol	Line 8 - 16
Ol	Line 8 - 17	40.5593	51.556	0.709	0.135	5.946	0.286	99.1913		0.98528	0.12078	0.00277742	1.86712	0.0184517	0.00558859	3		93.9242	6.07577		92.9318	6.01158	0.13824	0.918393
Ol	Line 8 - 18	40.4296	51.123	0.777	0.138	6.135	0.221	98.8236		0.986875	0.125222	0.00285286	1.86039	0.0203192	0.00433933	3		93.6935	6.30647		92.6127	6.23372	0.142019	1.01152
Mont	Line 8 - 19	36.7834	20.917	31.341	0.307	9.609	0	98.9574		1.00466	0.219457	0.00710142	0.851711	0.91707	0	3		79.5124	20.4876		42.685	10.9985	0.3559	45.9606
Mont	Line 8 - 20	36.6526	19.88	33.051	0.237	9.814	0.032	99.6665		0.998424	0.223542	0.00546761	0.807332	0.964533	0.000701178	3		78.3153	21.6847		40.3489	11.1722	0.273261	48.2056
Ol	PON5 Ol1 A-B #1	42.256	50.197	0.427	0.133	6.918	0.227	100.158		1.0254	0.140374	0.00273335	1.81596	0.0111008	0.00443096	3		92.8246	7.17537		92.1728	7.12499	0.138736	0.563443
Ol	PON5 Ol1 A-B #2	42.33	51.005	0.323	0.137	6.901	0.414	101.11		1.01645	0.138565	0.0027861	1.82589	0.00830926	0.0079966	3		92.9464	7.05359		92.4244	7.01397	0.141029	0.420604
Ol	PON5 Ol1 A-B #3	42.271	50.916	0.248	0.126	6.651	0.441	100.653		1.01886	0.134048	0.00257205	1.82957	0.00640389	0.0085502	3		93.1734	6.82658		92.7495	6.79551	0.130389	0.324643
Ol	PON5 Ol1 A-B #4	42.479	50.987	0.236	0.171	6.899	0.461	101.233		1.01926	0.138421	0.00347493	1.82388	0.0060666	0.00889774	3		92.946	7.054		92.4962	7.01987	0.176228	0.307662
Ol	PON5 Ol1 A-B #5	42.145	50.785	0.195	0.069	6.61	0.488	100.292		1.01928	0.133676	0.0014133	1.83108	0.00505248	0.00949369	3		93.1963	6.80367		92.8906	6.78135	0.0716967	0.256312
Ol	PON5 Ol1 A-B #6	42.416	51.183	0.214	0.093	6.769	0.662	101.337		1.01619	0.135603	0.00188697	1.82807	0.00549261	0.0127576	3		93.0944	6.90559		92.7459	6.87973	0.0957339	0.278663
Ol	PON5 Ol1 A-B #7	42.28	51.078	0.197	0.043	6.279	0.645	100.522		1.01925	0.126572	0.000877914	1.83571	0.00508783	0.0125075	3		93.5497	6.45026		93.2662	6.43071	0.0446039	0.258496
Ol	PON5 Ol1 A-B #8	42.057	51.459	0.206	0.125	6.612	0.72	101.179		1.00769	0.132473	0.00253653	1.83813	0.00528786	0.0138768	3		93.2776	6.72244		92.9087	6.69585	0.128209	0.267275
Ol	PON5 Ol1 A-B #9	42.169	51.042	0.232	0.107	6.625	0.562	100.737		1.01535	0.133387	0.00218195	1.83221	0.00598457	0.010885	3		93.2139	6.78605		92.8283	6.75798	0.110548	0.303206
Ol	PON5 Ol1 A-B #10	42.126	51.147	0.179	0.054	6.488	0.645	100.639		1.01461	0.130666	0.00110149	1.83651	0.00461874	0.0124961	3		93.3577	6.64231		93.087	6.62305	0.0558311	0.234109
Ol	PON5 Ol1 A-B #11	41.78	51.181	0.184	0.09	6.492	0.591	100.318		1.0087	0.131062	0.00184024	1.84216	0.0047592	0.0114775	3		93.358	6.64201		93.0468	6.61987	0.0929499	0.240385
Ol	PON5 Ol1 A-B #12	42.098	51.064	0.196	0.066	6.424	0.659	100.507		1.01528	0.129549	0.00134806	1.83597	0.00506412	0.0127844	3		93.4089	6.59109		93.1052	6.56966	0.0683623	0.25681
Ol	PON5 Ol1 A-B #13	42.072	51.485	0.204	0.094	6.689	0.584	101.128		1.00821	0.134036	0.00190777	1.83935	0.00523734	0.0112574	3		93.2078	6.79221		92.8715	6.7677	0.096326	0.264441
Ol	PON5 Ol1 A-B #14	41.967	50.988	0.179	0.071	6.522	0.628	100.355		1.01376	0.131739	0.00145253	1.83621	0.00463238	0.0122027	3		93.3058	6.69422		93.0182	6.67358	0.0735821	0.234666
Ol	PON5 Ol1 A-B #15	41.616	51.071	0.205	0.069	6.772	0.518	100.251		1.00594	0.136877	0.00141253	1.84039	0.00530868	0.0100718	3		93.0775	6.92254		92.7621	6.89909	0.0711966	0.267576
Ol	PON5 Ol1 A-B #16	41.781	51.127	0.212	0.074	6.876	0.454	100.524		1.00753	0.138649	0.00151129	1.83803	0.00547691	0.00880645	3		92.9858	7.01423		92.6582	6.98952	0.0761867	0.2761
Ol	PON5 Ol1 A-B #17	41.844	51.008	0.254	0.061	6.787	0.39	100.344		1.01072	0.137082	0.00124786	1.8368	0.00657285	0.00757758	3		93.0552	6.94478		92.688	6.91737	0.0629693	0.331677
Ol	PON5 Ol1 A-B #18	42.131	51.132	0.267	0.088	6.782	0.365	100.765		1.0137	0.136449	0.0017932	1.83411	0.00688242	0.00706429	3		93.0756	6.92436		92.6677	6.894	0.0906008	0.347731
Ol	PON5 Ol1 A-B #19	41.06	49.997	1.008	0.094	6.903	0.298	99.36		1.00336	0.141051	0.00194537	1.8214	0.0263888	0.00585761	3		92.8125	7.18751		91.4915	7.08522	0.0977189	1.32554
Ol	PON5 Ol1 A-B #20	40.923	50.293	1.139	0.157	7.041	0.176	99.729		0.99583	0.14327	0.00323561	1.82453	0.0296936	0.00344507	3		92.7193	7.28073		91.1932	7.1609	0.161722	1.48414
Ol	PON5 Ol2 A-B #1	42.214	50.937	0.622	0.123	6.246	0.281	100.423		1.01826	0.125981	0.00251273	1.83172	0.0160736	0.00545224	3		93.5648	6.43516		92.6849	6.37464	0.127144	0.813323
Ol	PON5 Ol2 A-B #2	42.334	50.597	0.324	0.133	7.073	0.312	100.773		1.021	0.14264	0.0027166	1.81922	0.00837149	0.00605282	3		92.7293	7.27067		92.2082	7.22981	0.137692	0.424313
Ol	PON5 Ol2 A-B #3	42.145	50.775	0.286	0.098	6.976	0.386	100.666		1.01657	0.140702	0.00200196	1.82585	0.00739057	0.00748936	3		92.8452	7.15475		92.4039	7.12074	0.101317	0.374027
Ol	PON5 Ol2 A-B #4	42.181	51.02	0.214	0.075	6.745	0.613	100.848		1.01504	0.135722	0.0015285	1.83033	0.00551696	0.0118657	3		93.0967	6.90326		92.7643	6.87861	0.0774668	0.279609
Ol	PON5 Ol2 A-B #5	41.905	50.884	0.259	0.064	6.617	0.483	100.212		1.01369	0.133846	0.00131117	1.83504	0.00671215	0.00939841	3		93.202	6.79803		92.8237	6.77044	0.0663241	0.339527
Ol	PON5 Ol2 A-B #6	42.11	50.946	0.226	0.111	6.79	0.483	100.666		1.015	0.136852	0.0022659	1.83069	0.00583592	0.00936469	3		93.0445	6.9555		92.6629	6.92698	0.114692	0.295394
Ol	PON5 Ol2 A-B #7	41.991	51.178	0.206	0.076	6.7	0.521	100.672		1.01106	0.134896	0.00154979	1.83709	0.00531387	0.0100908	3		93.1594	6.84063		92.8362	6.81691	0.078318	0.268534
Ol	PON5 Ol2 A-B #8	41.966	51.324	0.207	0.112	6.585	0.607	100.801		1.00886	0.132371	0.0022803	1.83942	0.00533122	0.0117379	3		93.2867	6.71326		92.928	6.68745	0.115201	0.269335
Ol	PON5 Ol2 A-B #9	42.029	51.267	0.214	0.085	6.658	0.56	100.813		1.01049	0.133854	0.00173078	1.83758	0.00551213	0.0108303	3		93.2103	6.78966		92.8691	6.76481	0.0874714	0.278576
Ol	PON5 Ol2 A-B #10	41.841	51.251	0.2	0.144	6.765	0.558	100.759		1.00669	0.136102	0.00293424	1.83832	0.0051552	0.0107993	3		93.1067	6.89326		92.7268	6.86514	0.148006	0.260034
Ol	PON5 Ol2 A-B #11	41.831	51.119	0.218	0.062	6.678	0.564	100.472		1.00908	0.134703	0.00126665	1.83837	0.00563385	0.0109439	3		93.173	6.82704		92.8482	6.80324	0.063973	0.284541
Ol	PON5 Ol2 A-B #12	41.861	51.071	0.198	0.096	6.579	0.523	100.328		1.01102	0.132866	0.00196363	1.83887	0.00512316	0.0101606	3		93.2615	6.73854		92.9275	6.71441	0.0992327	0.2589
Ol	PON5 Ol2 A-B #13	42.002	50.982	0.202	0.084	6.773	0.436	100.479		1.01365	0.13668	0.00171687	1.83426	0.00522268	0.00846396	3		93.0653	6.93474		92.7387	6.91041	0.0868035	0.264054
Ol	PON5 Ol2 A-B #14	41.768	50.013	0.272	0.069	6.658	0.43	99.21		1.02213	0.136241	0.00143004	1.82461	0.00713103	0.00846442	3		93.0519	6.94808		92.6474	6.91787	0.0726128	0.36209
Ol	PON5 Ol2 A-B #15	41.283	51.235	0.288	0.104	6.758	0.363	100.031		0.998745	0.136711	0.00213086	1.84788	0.00746445	0.00706411	3		93.1114	6.88862		92.6634	6.85548	0.106853	0.374309
Ol	PON5 Ol2 A-B #16	41.617	51.009	0.264	0.127	6.987	0.448	100.452		1.00479	0.141059	0.00259686	1.83602	0.0068286	0.00870065	3		92.8653	7.1347		92.4247	7.10085	0.130725	0.34375
Ol	PON5 Ol2 A-B #17	41.795	51.094	0.285	0.093	7.044	0.337	100.648		1.00701	0.141916	0.00189772	1.83529	0.00735658	0.00653141	3		92.8224	7.17762		92.3899	7.14418	0.0955326	0.370337
Ol	PON5 Ol2 A-B #18	41.538	50.909	0.335	0.111	6.807	0.364	100.064		1.00599	0.13785	0.00227673	1.8381	0.00869192	0.00709117	3		93.0236	6.97642		92.5101	6.93791	0.114586	0.437458
Ol	PON5 Ol2 A-B #19	41.279	50.478	0.379	0.068	6.742	0.246	99.192		1.00818	0.13769	0.00140656	1.83797	0.00991681	0.00483296	3		93.0307	6.96933		92.5005	6.92961	0.0707888	0.499089
Ol	PON5 Ol2 A-B #20
Mont	PON1 Ol11 A-B #1
Ol	PON1 Ol11 A-B #2	42.353	50.759	0.345	0.171	6.988	0.333	100.949		1.01932	0.140631	0.00348546	1.82122	0.00889542	0.00644669	3		92.8317	7.16827		92.2496	7.12332	0.176547	0.450575
Ol	PON1 Ol11 A-B #3	41.891	51.185	0.296	0.169	6.955	0.349	100.845		1.00736	0.13985	0.00344182	1.83497	0.00762564	0.0067508	3		92.9184	7.08165		92.4005	7.04218	0.173313	0.38399
Ol	PON1 Ol11 A-B #4	41.9	51.251	0.243	0.106	6.777	0.372	100.649		1.00865	0.136416	0.00216108	1.8393	0.00626692	0.00720338	3		93.0954	6.90465		92.6999	6.87532	0.108917	0.31585
Ol	PON1 Ol11 A-B #5	41.97	50.99	0.247	0.083	6.854	0.473	100.617		1.01187	0.138176	0.00169473	1.83271	0.00637974	0.00917303	3		92.9892	7.01083		92.6098	6.98223	0.0856374	0.322378
Ol	PON1 Ol11 A-B #6	41.95	51.156	0.241	0.127	6.621	0.487	100.582		1.01078	0.133398	0.00259159	1.83757	0.00622103	0.00943886	3		93.2319	6.76814		92.8169	6.73802	0.130902	0.314228
Ol	PON1 Ol11 A-B #7	42.118	50.902	0.236	0.078	6.75	0.514	100.598		1.01587	0.136137	0.00159332	1.83033	0.00609823	0.00997241	3		93.0771	6.92293		92.7144	6.89596	0.0807088	0.308903
Ol	PON1 Ol11 A-B #8	42.064	51.12	0.238	0.083	6.847	0.529	100.881		1.01155	0.137683	0.00169042	1.83271	0.00613164	0.010233	3		93.0124	6.98761		92.6446	6.95998	0.0854518	0.309958
Ol	PON1 Ol11 A-B #9	42.064	51.084	0.23	0.096	6.943	0.533	100.95		1.01129	0.139578	0.00195468	1.83095	0.005924	0.0103077	3		92.9167	7.08328		92.5467	7.05507	0.0988009	0.299434
Ol	PON1 Ol11 A-B #10	42.016	51.185	0.195	0.125	6.588	0.597	100.706		1.0114	0.132606	0.00254834	1.83686	0.0050288	0.0115598	3		93.2669	6.73312		92.9094	6.70732	0.128896	0.25436
Ol	PON1 Ol11 A-B #11	41.777	51.529	0.2	0.071	6.704	0.545	100.826		1.00332	0.13463	0.00144411	1.84493	0.00514583	0.0105285	3		93.199	6.80099		92.8898	6.77842	0.072709	0.259086
Ol	PON1 Ol11 A-B #12	41.677	51.055	0.237	0.075	6.721	0.543	100.308		1.00697	0.135787	0.0015347	1.83902	0.00613469	0.0105533	3		93.124	6.87599		92.7637	6.84939	0.0774132	0.309446
Ol	PON1 Ol11 A-B #13	41.762	50.895	0.234	0.097	6.815	0.518	100.321		1.00968	0.137775	0.00198615	1.83443	0.00606092	0.0100739	3		93.0142	6.98583		92.6362	6.95744	0.100298	0.306068
Ol	PON1 Ol11 A-B #14	41.44	50.622	0.335	0.061	6.456	0.568	99.482		1.0093	0.131483	0.00125826	1.83809	0.00874115	0.011128	3		93.3243	6.67571		92.8529	6.64199	0.0635623	0.441568
Ol	PON1 Ol11 A-B #15	41.47	51.195	0.221	0.109	6.681	0.544	100.22		1.00213	0.135	0.00223077	1.84434	0.00572142	0.0105744	3		93.1796	6.82045		92.8067	6.79315	0.112251	0.2879
Ol	PON1 Ol11 A-B #16	41.843	51.27	0.206	0.11	6.663	0.533	100.625		1.00753	0.134155	0.00224318	1.84044	0.00531401	0.0103235	3		93.206	6.79405		92.8506	6.76814	0.113169	0.268093
Ol	PON1 Ol11 A-B #17	41.556	51.158	0.239	0.047	6.415	0.454	99.869		1.00662	0.129936	0.0009642	1.84743	0.00620227	0.00884614	3		93.4288	6.57116		93.0915	6.54743	0.0485856	0.31253
Ol	PON1 Ol11 A-B #18	41.924	51.079	0.198	0.049	6.671	0.51	100.431		1.01172	0.134614	0.00100145	1.83765	0.00511897	0.00989996	3		93.1747	6.82535		92.8864	6.80423	0.0506197	0.258745
Ol	PON1 Ol11 A-B #19	41.952	51.349	0.184	0.022	6.537	0.564	100.608		1.00976	0.131567	0.000448463	1.84256	0.00474466	0.0109197	3		93.3354	6.66456		93.0906	6.64707	0.0226574	0.239711
Ol	PON1 Ol11 A-B #20	41.744	50.97	0.202	0.075	6.605	0.587	100.183		1.00989	0.133615	0.00153666	1.8383	0.00523542	0.0114231	3		93.2241	6.77587		92.9051	6.75268	0.0776605	0.26459
Ol	PON1 Ol11 A-B #21	41.931	51.262	0.18	0.125	6.398	0.584	100.48		1.01061	0.128943	0.00255152	1.84192	0.00464777	0.0113222	3		93.4575	6.54246		93.1174	6.51865	0.128991	0.234966
Ol	PON1 Ol11 A-B #22	41.932	51.203	0.2	0.071	6.482	0.624	100.512		1.01071	0.130645	0.00144937	1.83993	0.00516456	0.0120986	3		93.3702	6.6298		93.0579	6.60762	0.0733044	0.261207
Ol	PON1 Ol11 A-B #23	41.787	51.063	0.21	0.103	6.46	0.531	100.154		1.01054	0.130631	0.00210954	1.84095	0.00544067	0.0103294	3		93.3743	6.6257		93.0181	6.60042	0.106589	0.274902
Ol	PON1 Ol11 A-B #24	41.837	51.182	0.203	0.063	6.576	0.556	100.417		1.00928	0.132653	0.00128715	1.84074	0.00524649	0.0107893	3		93.2779	6.72205		92.9701	6.69987	0.0650101	0.264984
Ol	PON1 Ol11 A-B #25	41.933	50.915	0.231	0.052	6.57	0.543	100.244		1.01402	0.132849	0.00106495	1.83552	0.00598443	0.0105623	3		93.2508	6.74917		92.9181	6.72509	0.0539103	0.302945
Ol	PON1 Ol11 A-B #26	41.884	50.606	0.266	0.148	6.545	0.444	99.893		1.01686	0.13287	0.00304308	1.83164	0.00691857	0.00867088	3		93.2365	6.76351		92.7661	6.72938	0.154121	0.350401
Ol	PON1 Ol11 A-B #27	41.849	51.143	0.252	0.093	6.658	0.448	100.443		1.00946	0.134292	0.00189988	1.83914	0.00651219	0.0086926	3		93.195	6.80501		92.7994	6.77612	0.0958641	0.328592
Ol	PON1 Ol11 A-B #28	42.021	50.826	0.284	0.135	6.768	0.335	100.369		1.01548	0.136764	0.00276299	1.83112	0.00735271	0.00651207	3		93.0502	6.94977		92.5744	6.91422	0.139686	0.371724
Ol	PON1 Ol11 A-B #29	42.032	50.772	0.695	0.127	6.691	0.271	100.588		1.01372	0.134938	0.00259407	1.82553	0.0179575	0.00525746	3		93.1171	6.88294		92.151	6.81154	0.130946	0.906479
Mont	PON1 Ol11 A-B #30
Mont	PON1 Ol12 A-B #1
Ol	PON1 Ol12 A-B #2	41.155	51.263	0.584	0.09	6.35	0.213	99.655		0.997601	0.12871	0.00184763	1.85252	0.0151659	0.00415319	3		93.5036	6.49645		92.7074	6.44114	0.0924628	0.758963
Ol	PON1 Ol12 A-B #3	41.355	50.985	0.333	0.122	6.896	0.267	99.958		1.0021	0.139727	0.00250368	1.84182	0.00864464	0.00520427	3		92.9486	7.05141		92.4286	7.01196	0.125643	0.433816
Ol	PON1 Ol12 A-B #4	41.189	51.106	0.299	0.095	6.668	0.364	99.721		0.999344	0.13528	0.00195207	1.84855	0.0077719	0.007104	3		93.1809	6.81913		92.7264	6.78586	0.0979194	0.389852
Ol	PON1 Ol12 A-B #5	41.016	51.179	0.299	0.149	6.89	0.345	99.878		0.993926	0.139612	0.00305792	1.84892	0.00776236	0.00672492	3		92.9791	7.02087		92.4759	6.98288	0.152946	0.388244
Ol	PON1 Ol12 A-B #6	41.02	50.907	0.267	0.048	6.748	0.388	99.378		0.998908	0.137407	0.000989942	1.84813	0.00696567	0.00760027	3		93.0796	6.92039		92.7082	6.89277	0.0496587	0.349421
Ol	PON1 Ol12 A-B #7	41.055	51.144	0.231	0.097	6.764	0.461	99.752		0.996014	0.137216	0.00199301	1.84978	0.0060039	0.00899638	3		93.0943	6.90574		92.7211	6.87806	0.0999009	0.300949
Ol	PON1 Ol12 A-B #8	41.067	51.006	0.237	0.125	6.53	0.386	99.351		0.999698	0.132921	0.00257706	1.85107	0.00618082	0.00755841	3		93.3003	6.69967		92.8903	6.67023	0.129322	0.310166
Ol	PON1 Ol12 A-B #9	41.191	50.813	0.234	0.098	6.325	0.516	99.177		1.00481	0.129016	0.00202463	1.84791	0.00611532	0.0101251	3		93.4739	6.52611		93.0906	6.49935	0.101993	0.308066
Ol	PON1 Ol12 A-B #10	40.962	50.966	0.252	0.125	6.743	0.467	99.515		0.996376	0.137151	0.00257508	1.84819	0.00656696	0.00913748	3		93.0918	6.90816		92.6651	6.8765	0.12911	0.329256
Ol	PON1 Ol12 A-B #11	41.25	51.017	0.234	0.079	6.421	0.454	99.455		1.00317	0.130574	0.00162711	1.84965	0.0060966	0.00888124	3		93.4061	6.59388		93.0432	6.56827	0.0818485	0.306678
Ol	PON1 Ol12 A-B #12	41.128	51.188	0.235	0.112	6.572	0.494	99.729		0.997611	0.133298	0.00230081	1.85104	0.0061068	0.00963869	3		93.2825	6.7175		92.8889	6.68916	0.115459	0.306451
Ol	PON1 Ol12 A-B #13	41.067	51.196	0.218	0.073	6.485	0.566	99.605		0.99706	0.131656	0.00150103	1.85306	0.00567031	0.0110538	3		93.3665	6.63351		93.0303	6.60963	0.0753573	0.28467
Ol	PON1 Ol12 A-B #14	41.129	51.035	0.178	0.069	6.4	0.471	99.282		1.00158	0.130323	0.00142306	1.85281	0.00464386	0.00922625	3		93.4284	6.57157		93.1435	6.55153	0.0715397	0.233454
Ol	PON1 Ol12 A-B #15	41.316	50.981	0.176	0.096	6.522	0.599	99.69		1.00343	0.13245	0.00197459	1.84587	0.00457933	0.011702	3		93.3049	6.69507		92.9968	6.67297	0.0994821	0.230712
Ol	PON1 Ol12 A-B #16	41.213	50.622	0.382	0.121	6.381	0.525	99.244		1.0056	0.130191	0.00250042	1.84142	0.00998561	0.0103042	3		93.3967	6.60327		92.809	6.56172	0.126023	0.503282
Ol	PON1 Ol12 A-B #17	41.127	51.111	0.201	0.104	6.548	0.49	99.581		0.999059	0.133007	0.00213962	1.85099	0.00523097	0.00957476	3		93.296	6.70402		92.9507	6.67921	0.107445	0.262683
Ol	PON1 Ol12 A-B #18	41.031	51.06	0.222	0.08	6.301	0.5	99.194		0.999709	0.128373	0.00165078	1.85467	0.00579477	0.00979939	3		93.5265	6.47353		93.1766	6.44932	0.0829335	0.291123
Ol	PON1 Ol12 A-B #19	41.194	50.95	0.213	0.071	6.445	0.558	99.431		1.00247	0.131148	0.0014633	1.84844	0.00555314	0.0109229	3		93.375	6.62502		93.0452	6.60163	0.0736583	0.279529
Ol	PON1 Ol12 A-B #20	41.174	51.11	0.209	0.094	6.652	0.533	99.772		0.998849	0.134937	0.00193127	1.84845	0.00543182	0.0104009	3		93.1966	6.80338		92.8519	6.77822	0.0970123	0.272853
Ol	PON1 Ol12 A-B #21	41.069	51.211	0.2	0.101	6.547	0.535	99.663		0.996659	0.132855	0.00207583	1.85277	0.00519977	0.0104437	3		93.3091	6.69085		92.9685	6.66643	0.104162	0.260915
Ol	PON1 Ol12 A-B #22	41.073	50.985	0.234	0.113	6.42	0.504	99.329		1.00013	0.130719	0.00233034	1.85084	0.00610435	0.00987188	3		93.4032	6.59679		93.0073	6.56883	0.117103	0.306752
Ol	PON1 Ol12 A-B #23	41.24	51.152	0.243	0.106	6.448	0.483	99.672		1.00074	0.130837	0.00217844	1.8505	0.00631728	0.00942793	3		93.3965	6.60346		92.9978	6.57526	0.109479	0.317478
Ol	PON1 Ol12 A-B #24	41	51.283	0.223	0.172	6.592	0.471	99.741		0.994106	0.13365	0.00353196	1.85373	0.00579263	0.00918623	3		93.2751	6.72493		92.8395	6.69352	0.176889	0.290109
Ol	PON1 Ol12 A-B #25	41.015	50.834	0.229	0.087	6.525	0.349	99.039		1.00155	0.133233	0.00179923	1.85058	0.00599081	0.00685521	3		93.284	6.71601		92.9191	6.68974	0.0903408	0.300804
Ol	PON1 Ol12 A-B #26	40.902	50.608	0.304	0.132	6.539	0.339	98.824		1.00146	0.133876	0.00273716	1.84728	0.00797414	0.0066766	3		93.2425	6.75748		92.7411	6.72114	0.137417	0.400335
Ol	PON1 Ol12 A-B #27	40.791	50.771	0.335	0.04	6.771	0.289	98.997		0.996779	0.138354	0.000827815	1.84959	0.00877003	0.00568067	3		93.0404	6.95964		92.5933	6.9262	0.0414417	0.439042
Ol	PON1 Ol12 A-B #28	41.112	50.462	0.369	0.1	6.914	0.221	99.178		1.00452	0.141261	0.00206933	1.83815	0.00965915	0.0043436	3		92.8635	7.13655		92.3165	7.09451	0.103927	0.485108
Ol	PON1 Ol12 A-B #29	41.22	50.428	0.721	0.103	6.824	0.208	99.504		1.00429	0.139025	0.00212533	1.83167	0.0188195	0.00407644	3		92.9454	7.05462		91.9679	6.98043	0.106713	0.944924
Mont	PON1 Ol12 A-B #30
Mont	PON2 Ol24 A-B #1	36.882	20.688	31.905	0.268	9.346	0.032	99.121		1.00612	0.21319	0.00619171	0.841358	0.932434	0.00070219	3		79.7838	20.2162		42.212	10.696	0.310646	46.7814
Ol	PON2 Ol24 A-B #3	41.611	50.703	0.205	0.087	6.347	0.535	99.488		1.013	0.129203	0.00179374	1.84018	0.0053466	0.0104767	3		93.4394	6.56059		93.1018	6.53689	0.0907523	0.270505
Ol	PON2 Ol24 A-B #4	41.592	50.96	0.171	0.052	6.407	0.553	99.735		1.00957	0.130042	0.00106897	1.84408	0.00444675	0.0107974	3		93.4127	6.58733		93.1524	6.56898	0.0539985	0.224625
Ol	PON2 Ol24 A-B #5	41.58	51.194	0.195	0.043	6.503	0.541	100.056		1.00581	0.131537	0.000880926	1.84619	0.00505346	0.0105268	3		93.3491	6.65094		93.0698	6.63104	0.0444091	0.254754
Ol	PON2 Ol24 A-B #6	41.668	51.226	0.191	0.092	6.49	0.64	100.307		1.00598	0.131019	0.00188111	1.84375	0.00494017	0.0124289	3		93.3653	6.63465		93.044	6.61181	0.0949291	0.249303
Ol	PON2 Ol24 A-B #7	41.325	51.141	0.192	0.083	6.341	0.574	99.656		1.00298	0.128688	0.00170606	1.85043	0.00499231	0.0112062	3		93.4977	6.50231		93.1823	6.48038	0.0859125	0.251398
Ol	PON2 Ol24 A-B #8	41.789	51.229	0.188	0.076	6.349	0.603	100.234		1.00922	0.128213	0.00155444	1.84444	0.0048641	0.0117141	3		93.5005	6.49952		93.1972	6.47844	0.0785443	0.245777
Ol	PON2 Ol24 A-B #9	41.903	51.191	0.18	0.082	6.334	0.572	100.262		1.01184	0.127893	0.00167694	1.84283	0.00465651	0.0111104	3		93.5103	6.48967		93.2108	6.46888	0.0848204	0.235528
Ol	PON2 Ol24 A-B #10	41.633	50.954	0.21	0.122	6.534	0.56	100.013		1.00856	0.132357	0.00250302	1.84021	0.00545013	0.0109124	3		93.2901	6.70988		92.9155	6.68294	0.126382	0.275186
Ol	PON2 Ol24 A-B #11	41.634	51.275	0.211	0.135	6.63	0.583	100.468		1.0038	0.133665	0.00275659	1.84302	0.00545009	0.0113067	3		93.2379	6.76206		92.8524	6.7341	0.138879	0.274579
Ol	PON2 Ol24 A-B #12	42.094	51.125	0.191	0.08	6.652	0.605	100.747		1.01323	0.133888	0.00163085	1.83461	0.0049254	0.0117141	3		93.1985	6.80152		92.8891	6.77894	0.0825725	0.24938
Ol	PON2 Ol24 A-B #13	42.34	50.869	0.221	0.051	6.409	0.58	100.47		1.02203	0.129362	0.00104261	1.83059	0.00571514	0.0112618	3		93.3997	6.60026		93.0788	6.57758	0.0530129	0.290594
Ol	PON2 Ol24 A-B #14	41.659	50.996	0.239	0.094	6.576	0.494	100.058		1.00856	0.133124	0.00192734	1.84057	0.00619886	0.00962025	3		93.2551	6.74492		92.8727	6.71726	0.0972509	0.312786
Ol	PON2 Ol24 A-B #15	42.04	50.976	0.214	0.052	6.532	0.475	100.289		1.01584	0.131981	0.00106416	1.83634	0.00553986	0.0092326	3		93.2947	6.70526		92.9828	6.68284	0.0538833	0.280509
Ol	PON2 Ol24 A-B #16	41.691	51.004	0.222	0.083	6.661	0.483	100.144		1.00869	0.134759	0.00170072	1.83969	0.00575428	0.00940007	3		93.1749	6.82515		92.8244	6.79948	0.0858123	0.290341
Ol	PON2 Ol24 A-B #17	41.683	50.998	0.221	0.1	6.542	0.426	99.97		1.00971	0.132511	0.00205153	1.84169	0.00573525	0.00830071	3		93.2879	6.71214		92.9214	6.68577	0.103509	0.289369
Ol	PON2 Ol24 A-B #18	41.777	50.997	0.222	0.052	6.563	0.517	100.128		1.01082	0.132782	0.00106556	1.83952	0.00575453	0.0100622	3		93.2676	6.73236		92.9462	6.70916	0.0538399	0.290762
Ol	PON2 Ol24 A-B #19	41.682	50.997	0.201	0.071	6.736	0.401	100.088		1.00892	0.136338	0.00145548	1.84026	0.00521229	0.00780768	3		93.1024	6.89758		92.7894	6.87439	0.0733882	0.262813
Ol	PON2 Ol24 A-B #20	42.097	50.523	0.234	0.118	6.654	0.496	100.122		1.02069	0.134905	0.00242305	1.82623	0.00607827	0.00967367	3		93.1211	6.87892		92.7192	6.84922	0.12302	0.308598
Ol	PON2 Ol24 A-B #21	41.837	51.199	0.262	0.092	6.863	0.558	100.811		1.00641	0.138048	0.00187431	1.83612	0.00675208	0.0107973	3		93.0073	6.99274		92.6026	6.96232	0.0945287	0.340534
Ol	PON2 Ol24 A-B #22	41.942	50.951	0.195	0.136	6.33	0.502	100.056		1.01537	0.128139	0.00278838	1.83887	0.00505744	0.00977564	3		93.4856	6.51439		93.1142	6.48851	0.141194	0.256091
Ol	PON2 Ol24 A-B #23	41.924	50.977	0.232	0.097	6.709	0.415	100.354		1.01269	0.135511	0.00198438	1.83575	0.00600376	0.00806361	3		93.1257	6.87434		92.7498	6.8466	0.100259	0.303336
Ol	PON2 Ol24 A-B #24	41.715	50.796	0.273	0.061	6.887	0.436	100.168		1.01008	0.139443	0.00125093	1.83365	0.00708186	0.00849213	3		92.9328	7.06721		92.542	7.03749	0.0631325	0.357412
Ol	PON2 Ol24 A-B #25	41.716	51.101	0.254	0.12	6.898	0.364	100.453		1.00656	0.139175	0.0024522	1.83819	0.00656585	0.00706487	3		92.9616	7.03843		92.5395	7.00647	0.123451	0.330544
Ol	PON2 Ol24 A-B #26	41.813	50.915	0.282	0.1	6.771	0.384	100.265		1.01099	0.136896	0.00204774	1.83529	0.00730476	0.00746851	3		93.0587	6.94132		92.6195	6.90856	0.10334	0.36864
Ol	PON2 Ol24 A-B #27	41.592	50.781	0.317	0.115	7.108	0.397	100.31		1.00628	0.1438	0.00235638	1.83162	0.00821657	0.00772622	3		92.7205	7.27948		92.2269	7.24072	0.11865	0.413726
Ol	PON2 Ol24 A-B #28	41.899	50.934	0.328	0.097	6.695	0.306	100.259		1.01278	0.135322	0.00198575	1.83546	0.00849394	0.0059498	3		93.1336	6.86638		92.641	6.83006	0.100226	0.428713
Mont	PON2 Ol24 A-B #30	36.689	20.018	32.603	0.316	9.245	0.034	98.905		1.0053	0.211822	0.0073331	0.817725	0.957065	0.000749391	3		79.4257	20.5743		41.0104	10.6233	0.367768	47.9985
Ol	PON2 Ol25 A-B #1	41.661	51.391	0.321	0.038	6.365	0.645	100.421		1.00394	0.128256	0.000775531	1.84624	0.00828712	0.0125027	3		93.5044	6.49563		93.0772	6.46596	0.0390979	0.41779
Ol	PON2 Ol25 A-B #2	41.862	51.426	0.183	0.063	6.119	0.593	100.246		1.00976	0.123419	0.001287	1.8493	0.00472903	0.0115059	3		93.7437	6.25631		93.4587	6.23729	0.0650416	0.238993
Ol	PON2 Ol25 A-B #3	41.477	51.485	0.2	0.068	6.319	0.684	100.233		1.00248	0.127708	0.00139192	1.85512	0	0.0132981	3		93.5593	6.4407		93.4937	6.43618	0.0701495	0
Ol	PON2 Ol25 A-B #4	41.636	51.593	0.174	0.107	6.205	0.653	100.368		1.00293	0.124982	0.00218286	1.85276	0.00449029	0.0126527	3		93.6806	6.31944		93.3655	6.29819	0.11	0.226278
Ol	PON2 Ol25 A-B #5	41.39	51.309	0.212	0.1	6.188	0.609	99.808		1.00252	0.125328	0.00205132	1.85274	0.00550115	0.0118653	3		93.6641	6.3359		93.3078	6.3118	0.103309	0.27705
Ol	PON2 Ol25 A-B #6	41.65	51.328	0.189	0.03	6.356	0.69	100.243		1.00548	0.128306	0.000613367	1.84731	0.00488814	0.0133991	3		93.5055	6.49449		93.2458	6.47645	0.0309607	0.246737
Ol	PON2 Ol25 A-B #7	41.474	51.463	0.168	0.062	6.461	0.686	100.314		1.00031	0.130306	0.00126646	1.85046	0.00434102	0.0133092	3		93.4215	6.57854		93.1577	6.55997	0.0637572	0.21854
Ol	PON2 Ol25 A-B #8	41.591	51.454	0.201	0.039	6.21	0.702	100.197		1.00376	0.125322	0.00079714	1.85129	0.00519696	0.0136281	3		93.6598	6.34021		93.3766	6.32105	0.0402066	0.262127
Ol	PON2 Ol25 A-B #9	41.612	51.468	0.178	0.059	6.235	0.63	100.182		1.00429	0.125829	0.00120596	1.85184	0.00460239	0.0122306	3		93.6375	6.36249		93.3633	6.34386	0.0608002	0.232036
Ol	PON2 Ol25 A-B #10	41.737	51.506	0.174	0.06	6.469	0.62	100.566		1.00435	0.130168	0.0012228	1.84777	0.00448576	0.0120012	3		93.419	6.58101		93.1501	6.56207	0.061644	0.226137
Ol	PON2 Ol25 A-B #11	41.63	51.519	0.212	0.039	6.545	0.605	100.55		1.00188	0.131712	0.000794903	1.84843	0.00546599	0.0117121	3		93.3484	6.65162		93.0542	6.63065	0.0400172	0.27517
Ol	PON2 Ol25 A-B #12	41.438	51.374	0.205	0.058	6.589	0.542	100.206		1.00058	0.133038	0.0011861	1.84936	0.0053031	0.0105274	3		93.289	6.71097		92.9847	6.68907	0.0596362	0.266636
Ol	PON2 Ol25 A-B #13	41.546	51.456	0.197	0.091	6.503	0.585	100.378		1.00148	0.131078	0.00185777	1.84916	0.00508746	0.0113432	3		93.3807	6.61932		93.0543	6.59618	0.093488	0.256014
Ol	PON2 Ol25 A-B #14	41.506	51.245	0.233	0.078	6.396	0.556	100.014		1.00406	0.129378	0.00159802	1.8481	0.00603848	0.0108191	3		93.4574	6.54258		93.0979	6.51741	0.0805002	0.304187
Ol	PON2 Ol25 A-B #15	41.564	51.189	0.183	0.116	6.671	0.575	100.298		1.00386	0.134726	0.00237275	1.84314	0.0047351	0.011171	3		93.1883	6.81168		92.8546	6.78729	0.119536	0.238548
Ol	PON2 Ol25 A-B #16	41.69	51.33	0.21	0.109	6.568	0.609	100.516		1.00447	0.132325	0.00222419	1.84375	0.00542061	0.011803	3		93.3036	6.69636		92.9441	6.67055	0.112122	0.273254
Ol	PON2 Ol25 A-B #17	41.423	51.234	0.222	0.051	6.515	0.556	100.001		1.00233	0.131822	0.00104515	1.84822	0.00575501	0.0108221	3		93.3425	6.65754		93.023	6.63475	0.0526037	0.289656
Ol	PON2 Ol25 A-B #18	41.607	51.531	0.189	0.097	6.641	0.663	100.728		1.00016	0.133487	0.00197475	1.84669	0.00486727	0.0128198	3		93.2589	6.74114		92.9377	6.71793	0.0993823	0.244953
Ol	PON2 Ol25 A-B #19	41.592	51.147	0.201	0.058	6.657	0.444	100.099		1.00601	0.13464	0.00118811	1.84432	0.00520846	0.00863856	3		93.1964	6.80356		92.8962	6.78164	0.0598439	0.262344
Ol	PON2 Ol25 A-B #20	41.619	51.266	0.216	0.095	6.92	0.426	100.542		1.00296	0.139445	0.0019389	1.84182	0.00557659	0.00825791	3		92.9618	7.03817		92.6105	7.01157	0.0974919	0.280402
Ol	PON2 Ol25 A-B #21	41.714	50.38	0.21	0.077	6.651	0.643	99.675		1.01584	0.135436	0.00158809	1.82906	0.0054788	0.0125957	3		93.1058	6.8942		92.7721	6.86949	0.0805497	0.277892
Ol	PON2 Ol25 A-B #22	41.705	51.367	0.214	0.085	6.666	0.434	100.471		1.00487	0.134305	0.00173453	1.84515	0.00552406	0.00841163	3		93.2151	6.78493		92.8745	6.76014	0.0873062	0.27805
Ol	PON2 Ol25 A-B #23	41.592	51.484	0.227	0.095	6.953	0.5	100.851		0.999126	0.139664	0.00193274	1.84377	0.00584195	0.00966157	3		92.9585	7.04153		92.5955	7.01404	0.0970633	0.293387
Ol	PON2 Ol25 A-B #24	41.541	51.037	0.252	0.072	6.651	0.506	100.059		1.00561	0.134631	0.00147613	1.84189	0.00653546	0.00985308	3		93.1885	6.81149		92.8123	6.784	0.0743818	0.32932
Ol	PON2 Ol25 A-B #25	41.534	51.012	0.253	0.109	6.59	0.429	99.927		1.00646	0.13353	0.00223695	1.84285	0.00656801	0.00836212	3		93.2437	6.75633		92.8301	6.72636	0.112683	0.330852
Ol	PON2 Ol25 A-B #26	41.413	51.167	0.237	0.101	6.929	0.426	100.273		1.00056	0.139984	0.00206664	1.84298	0.00613445	0.00827909	3		92.9407	7.05935		92.5579	7.03027	0.103791	0.308084
Ol	PON2 Ol25 A-B #27	41.479	51.213	0.276	0.069	7.045	0.405	100.487		1.0003	0.142065	0.00140926	1.84123	0.00713074	0.00785645	3		92.8369	7.16308		92.4389	7.13237	0.0707518	0.357998
Ol	PON2 Ol25 A-B #28	41.619	51.084	0.307	0.109	6.802	0.378	100.299		1.00538	0.137397	0.00222999	1.8397	0.00794508	0.00734509	3		93.0506	6.94943		92.5741	6.91385	0.112214	0.399798
Ol	PON2 Ol25 A-B #29	41.652	50.994	0.321	0.09	7.027	0.347	100.431		1.00568	0.141872	0.00184037	1.83556	0.00830332	0.00673941	3		92.8254	7.17457		92.3517	7.13796	0.0925938	0.417761
Ol	PON2 Ol25 A-B #30	41.58	51.039	0.486	0.107	7.053	0.314	100.579		1.00248	0.14219	0.00218481	1.8345	0.0125531	0.0060896	3		92.8067	7.19332		92.1199	7.14008	0.109711	0.630354
Ol	PON1b Ol4 A-B #1	41.585	49.396	1.116	0.231	6.78	0.133	99.241		1.0193	0.138962	0.00479529	1.80502	0.0293056	0.00262231	3		92.8516	7.14835		91.2509	7.02512	0.242422	1.48152
Ol	PON1b Ol4 A-B #2	41.945	50.034	0.556	0.152	6.158	0.315	99.16		1.02585	0.125936	0.00314838	1.8243	0.0145681	0.00619703	3		93.5425	6.45746		92.7004	6.39933	0.159983	0.740267
Ol	PON1b Ol4 A-B #3	41.47	49.983	0.315	0.103	6.746	0.421	99.038		1.01651	0.138269	0.00213822	1.82651	0.00827196	0.0083009	3		92.9626	7.03737		92.4727	7.00028	0.108254	0.418792
Ol	PON1b Ol4 A-B #4	41.511	50.243	0.26	0.047	6.766	0.35	99.177		1.01517	0.13836	0.000973449	1.8318	0.00681196	0.00688513	3		92.9772	7.02281		92.6112	6.99517	0.0492153	0.344396
Ol	PON1b Ol4 A-B #5	41.547	50.277	0.247	0.097	6.402	0.47	99.04		1.01682	0.131016	0.00201055	1.83442	0.00647626	0.00925274	3		93.334	6.66599		92.9327	6.63733	0.101856	0.32809
Ol	PON1b Ol4 A-B #6	41.54	49.809	0.268	0.088	6.703	0.444	98.852		1.02047	0.137691	0.00183086	1.82418	0.00705328	0.00877375	3		92.9816	7.01838		92.5625	6.98674	0.0929017	0.357898
Ol	PON1b Ol4 A-B #7	41.613	50.109	0.248	0.058	6.589	0.504	99.121		1.01871	0.134879	0.00120251	1.82878	0.00650421	0.00992474	3		93.1313	6.86875		92.7672	6.84189	0.0609987	0.329934
Ol	PON1b Ol4 A-B #8	41.483	49.94	0.243	0.079	6.419	0.468	98.632		1.02003	0.131981	0.00164516	1.83069	0.00640132	0.00925667	3		93.2754	6.72457		92.8946	6.69711	0.0834801	0.324822
Ol	PON1b Ol4 A-B #9	41.553	49.964	0.263	0.031	6.399	0.414	98.624		1.02153	0.131541	0.000645428	1.83117	0.00692668	0.00818682	3		93.298	6.70202		92.9394	6.67626	0.0327581	0.351557
Ol	PON1b Ol4 A-B #10	41.691	49.904	0.206	0.086	6.585	0.501	98.973		1.02274	0.135078	0.00178674	1.82509	0.00541394	0.00988621	3		93.1089	6.89112		92.7681	6.8659	0.0908188	0.275187
Ol	PON1b Ol4 A-B #11	41.703	49.747	0.215	0.087	6.621	0.447	98.82		1.02492	0.136066	0.00181085	1.8227	0.00566088	0.00883688	3		93.0535	6.94652		92.6999	6.92013	0.092097	0.287904
Ol	PON1b Ol4 A-B #12	41.534	50.28	0.261	0.046	6.591	0.427	99.139		1.01578	0.134788	0.000952784	1.83324	0.00683849	0.00840027	3		93.1511	6.84892		92.7838	6.82191	0.0482223	0.34611
Ol	PON1b Ol4 A-B #13	42.011	50.196	0.2	0.098	6.227	0.422	99.154		1.02727	0.127322	0.00202948	1.82984	0.00523928	0.00830042	3		93.4946	6.50541		93.1486	6.48134	0.103311	0.266707
Ol	PON1b Ol4 A-B #14	41.91	50.134	0.317	0.051	6.678	0.408	99.498		1.02265	0.136257	0.00105394	1.82375	0.00828684	0.00800821	3		93.0482	6.95185		92.6068	6.91887	0.0535174	0.420791
Ol	PON1b Ol4 A-B #15	41.991	50.723	0.218	0.09	6.731	0.485	100.238		1.01642	0.136238	0.00184501	1.8304	0.00565321	0.00944334	3		93.0725	6.92747		92.719	6.90115	0.0934588	0.286363
Ol	PON1b Ol4 A-B #16	41.743	49.986	0.242	0.123	6.579	0.513	99.186		1.02194	0.134681	0.00255027	1.82438	0.00634716	0.0101024	3		93.1252	6.87475		92.7042	6.84367	0.12959	0.322525
Ol	PON1b Ol4 A-B #17	41.636	50.615	0.246	0.14	6.758	0.404	99.799		1.0118	0.137324	0.00288131	1.8337	0.00640443	0.00789719	3		93.0329	6.96713		92.5966	6.93446	0.145498	0.323406
Ol	PON1b Ol4 A-B #18	41.669	49.875	0.242	0.109	6.789	0.406	99.09		1.02148	0.139163	0.00226298	1.82273	0.00635555	0.00800588	3		92.9067	7.0933		92.5004	7.06227	0.114842	0.322532
Ol	PON1b Ol4 A-B #19	41.644	50.263	0.242	0.124	6.61	0.464	99.347		1.01702	0.134983	0.0025647	1.82999	0.00633159	0.00911509	3		93.1305	6.86947		92.7108	6.83851	0.129932	0.32077
Ol	PON1b Ol4 A-B #20	42.196	50.806	0.248	0.093	6.749	0.466	100.558		1.0184	0.136204	0.00190094	1.82804	0.00641238	0.00904689	3		93.0659	6.93415		92.6736	6.90492	0.0963691	0.32508
Ol	PON1b Ol4 A-B #21	42.079	50.353	0.263	0.144	6.815	0.435	100.089		1.02135	0.138318	0.00296012	1.82204	0.0068389	0.00849308	3		92.9443	7.05572		92.482	7.02063	0.150248	0.347124
Ol	PON1b Ol4 A-B #22	41.933	50.634	0.244	0.094	6.988	0.362	100.255		1.01537	0.14149	0.00192768	1.82783	0.00632966	0.00705091	3		92.8153	7.1847		92.4278	7.1547	0.0974769	0.320072
Ol	PON1b Ol4 A-B #23	42.155	50.793	0.262	0.09	6.933	0.43	100.663		1.01678	0.13983	0.00183848	1.82644	0.00677018	0.00834282	3		92.8886	7.11144		92.4836	7.08045	0.0930931	0.342815
Ol	PON1b Ol4 A-B #24	41.974	51.08	0.288	0.052	6.928	0.393	100.715		1.01072	0.139495	0.00106045	1.83369	0.00742957	0.00761218	3		92.9304	7.06957		92.5323	7.03929	0.053513	0.374914
Ol	PON1b Ol4 A-B #25	41.565	50.333	0.282	0.101	6.952	0.507	99.74		1.01204	0.141542	0.00208272	1.82705	0.00735602	0.00992995	3		92.81	7.19002		92.3671	7.15571	0.105293	0.371887
Ol	PON1b Ol4 A-B #26	41.72	50.509	0.322	0.108	6.637	0.418	99.714		1.01474	0.134985	0.0022247	1.83148	0.00839049	0.00817812	3		93.1357	6.86432		92.6356	6.82746	0.112524	0.424387
Ol	PON1b Ol4 A-B #27	41.993	49.931	0.218	0.083	6.807	0.372	99.404		1.02651	0.139137	0.00171831	1.81962	0.00570904	0.00731467	3		92.8966	7.10336		92.5457	7.07653	0.0873933	0.290362
Ol	PON1b Ol4 A-B #28	41.574	50.306	0.286	0.143	6.677	0.467	99.453		1.01435	0.136223	0.00295489	1.82983	0.00747574	0.00916538	3		93.0712	6.92876		92.5801	6.89219	0.149502	0.378234
Ol	PON1b Ol4 A-B #29	41.774	49.935	0.28	0.035	6.871	0.308	99.203		1.0227	0.140658	0.000725683	1.82251	0.00734379	0.00606539	3		92.8352	7.16483		92.4551	7.1355	0.0368136	0.372547
Ol	PON1b Ol4 A-B #30	41.714	50.181	0.289	0.098	6.957	0.298	99.537		1.01763	0.141916	0.00202475	1.82503	0.00755312	0.00584777	3		92.785	7.21504		92.3353	7.18007	0.10244	0.382141
Ol	PON1b Ol4 A-B #31	41.558	50.195	0.278	0.125	7.205	0.379	99.74		1.0126	0.146798	0.00257947	1.82334	0.00725686	0.00742829	3		92.5489	7.45114		92.0891	7.41413	0.130278	0.366513
Ol	PON1b Ol4 A-B #32	41.632	50.24	0.309	0.085	6.969	0.41	99.645		1.01466	0.142026	0.0017545	1.82545	0.00806818	0.00803797	3		92.7813	7.21871		92.3204	7.18285	0.0887321	0.408041
Ol	PON1b Ol4 A-B #33	41.637	50.251	0.291	0.098	6.835	0.35	99.462		1.016	0.139462	0.00202525	1.82803	0.00760728	0.0068699	3		92.9117	7.08831		92.459	7.05377	0.102434	0.384764
Ol	PON1b Ol4 A-B #34	41.645	50.052	0.309	0.102	6.779	0.298	99.185		1.01914	0.13872	0.00211402	1.82606	0.00810121	0.00586615	3		92.9397	7.06031		92.459	7.02379	0.107039	0.410188
Ol	PON1b Ol4 A-B #35	41.495	50.409	0.329	0.115	7.15	0.364	99.862		1.00906	0.145389	0.00236842	1.82749	0.00857116	0.00712018	3		92.6306	7.36938		92.1198	7.32874	0.119387	0.432054
Ol	PON1b Ol4 A-B #36	41.724	50.219	0.355	0.116	6.983	0.31	99.707		1.01635	0.142234	0.00239306	1.82369	0.00926419	0.00607416	3		92.765	7.23497		92.2182	7.19232	0.12101	0.468462
Ol	PON1b Ol4 A-B #37	41.84	49.976	0.313	0.066	6.828	0.285	99.308		1.02319	0.139624	0.00136693	1.82201	0.00820032	0.00560631	3		92.8822	7.11775		92.4314	7.08321	0.0693451	0.416006
Ol	PON1b Ol4 A-B #38	41.486	50.297	0.333	0.124	6.907	0.397	99.544		1.01164	0.140837	0.00256085	1.82848	0.0086994	0.00778719	3		92.8484	7.15155		92.3206	7.11089	0.129298	0.439236
Ol	PON1b Ol4 A-B #39	41.803	50.396	0.358	0.095	6.913	0.318	99.883		1.016	0.140493	0.00195545	1.82602	0.00932157	0.00621697	3		92.8557	7.14426		92.3263	7.10353	0.0988705	0.471313
Ol	PON1b Ol4 A-B #40	41.044	50.36	1.393	0.121	6.81	0.112	99.84		0.997012	0.138325	0.00248929	1.82373	0.0362513	0.00218845	3		92.95	7.05		91.1503	6.91349	0.124415	1.81184
Ol	PON1b Ol5 A-B #1	41.344	49.396	1.842	0.182	7.139	0.124	100.027		1.00691	0.145384	0.00375393	1.79347	0.0480605	0.00242921	3		92.5015	7.49847		90.0938	7.3033	0.188577	2.41429
Ol	PON1b Ol5 A-B #2	41.687	50.278	0.737	0.114	7.112	0.176	100.104		1.01168	0.144324	0.00234308	1.81905	0.0191616	0.00343576	3		92.6492	7.35079		91.6454	7.27115	0.118046	0.965378
Ol	PON1b Ol5 A-B #3	41.938	50.541	0.641	0.1	6.24	0.312	99.772		1.01853	0.126722	0.00205685	1.82992	0.016678	0.00609517	3		93.5235	6.47649		92.6365	6.41507	0.104124	0.844294
Ol	PON1b Ol5 A-B #4	41.816	50.778	0.664	0.083	6.144	0.283	99.768		1.01443	0.124633	0.00170528	1.83645	0.0172572	0.00552247	3		93.6447	6.35531		92.7479	6.29445	0.0861232	0.871552
Ol	PON1b Ol5 A-B #5	42.198	50.693	0.672	0.117	6.041	0.339	100.06		1.02162	0.122295	0.00239895	1.82966	0.0174296	0.00660182	3		93.7347	6.26527		92.7921	6.20226	0.121664	0.883953
Ol	PON1b Ol5 A-B #6	42.081	50.218	0.204	0.091	6.614	0.527	99.735		1.02472	0.134675	0.00187673	1.82308	0.00532198	0.0103228	3		93.1209	6.87908		92.7798	6.85388	0.0955101	0.270845
Ol	PON1b Ol5 A-B #7	41.854	50.349	0.193	0.105	6.516	0.393	99.41		1.02103	0.132919	0.00216935	1.83112	0.00504407	0.00771191	3		93.2324	6.76761		92.8912	6.74285	0.110049	0.255881
Ol	PON1b Ol5 A-B #8	41.649	50.522	0.207	0.147	6.683	0.565	99.773		1.01289	0.135904	0.0030277	1.83173	0.00539323	0.0110528	3		93.093	6.90695		92.6963	6.87752	0.153219	0.272929
Ol	PON1b Ol5 A-B #9	41.451	50.203	0.212	0.081	6.463	0.595	99.005		1.01535	0.132379	0.00168037	1.83331	0.00556337	0.0117237	3		93.2655	6.73448		92.9231	6.70975	0.0851712	0.281986
Ol	PON1b Ol5 A-B #10	41.823	50.199	0.176	0.03	6.457	0.577	99.262		1.02225	0.13197	0.000621015	1.8292	0.00460868	0.0113445	3		93.2709	6.72915		93.0228	6.71125	0.0315813	0.234371
Ol	PON1b Ol5 A-B #11	41.588	50.337	0.169	0.041	6.345	0.521	99.001		1.01788	0.129857	0.000849871	1.83672	0.00443138	0.0102574	3		93.3968	6.6032		93.1467	6.58552	0.0431	0.224731
Ol	PON1b Ol5 A-B #12	41.533	50.231	0.196	0.061	6.534	0.55	99.105		1.01642	0.13371	0.0012643	1.83264	0.00513876	0.0108271	3		93.2001	6.79989		92.8976	6.77782	0.064088	0.260487
Ol	PON1b Ol5 A-B #13	41.862	49.982	0.199	0.068	6.262	0.521	98.894		1.02685	0.128441	0.00141265	1.82779	0.00522952	0.01028	3		93.4343	6.56574		93.1181	6.54352	0.0719686	0.266422
Ol	PON1b Ol5 A-B #14	41.836	50.367	0.178	0.066	6.619	0.568	99.634		1.01905	0.134815	0.00136153	1.829	0.004645	0.0111291	3		93.135	6.86496		92.8511	6.84402	0.0691192	0.235808
Ol	PON1b Ol5 A-B #15	41.695	50.115	0.519	0.109	6.241	0.314	98.993		1.02088	0.127775	0.00226024	1.82929	0.0136138	0.00618425	3		93.4711	6.52893		92.719	6.4764	0.114562	0.690026
Ol	PON1b Ol5 A-B #16	41.807	50.358	0.189	0	6.653	0.527	99.534		1.01909	0.135608	0	1.83003	0.0049357	0.0103334	3		93.1011	6.89893		92.8679	6.88165	0	0.25047
Ol	PON1b Ol5 A-B #17	41.965	50.476	0.201	0.037	6.47	0.49	99.639		1.02132	0.131669	0.000762635	1.83141	0.00524076	0.00959267	3		93.2927	6.70726		93.0083	6.68682	0.0387304	0.266152
Ol	PON1b Ol5 A-B #18	41.942	50.346	0.194	0.103	6.603	0.482	99.67		1.02129	0.134445	0.00212411	1.82764	0.00506086	0.00944093	3		93.1478	6.85216		92.808	6.82716	0.107863	0.256992
Ol	PON1b Ol5 A-B #19	41.782	50.729	0.207	0.091	6.716	0.506	100.031		1.01305	0.136162	0.00186862	1.83368	0.00537692	0.00986868	3		93.0877	6.91234		92.7465	6.887	0.0945141	0.271962
Ol	PON1b Ol5 A-B #20	41.662	50.099	0.197	0.179	6.479	0.504	99.12		1.01999	0.132638	0.00371149	1.82857	0.00516708	0.00992555	3		93.2369	6.76309		92.8167	6.73261	0.188393	0.262277
Ol	PON1b Ol5 A-B #21	41.697	50.472	0.185	0.095	6.467	0.481	99.397		1.01688	0.131877	0.00196212	1.83501	0.00483345	0.00943575	3		93.2951	6.70486		92.9739	6.68177	0.0994141	0.244895
Ol	PON1b Ol5 A-B #22	41.468	50.303	0.203	0.052	6.476	0.568	99.07		1.01476	0.132514	0.00107769	1.83514	0.00532193	0.0111807	3		93.2654	6.7346		92.963	6.71277	0.0545926	0.269594
Ol	PON1b Ol5 A-B #23	42.273	51.186	0.222	0.076	6.537	0.485	100.779		1.01666	0.131461	0.00154798	1.83523	0.0057199	0.00938259	3		93.3156	6.68436		92.9721	6.65975	0.0784203	0.289769
Ol	PON1b Ol5 A-B #24	41.492	50.171	0.252	0.091	6.464	0.461	98.931		1.01687	0.132466	0.00188878	1.83307	0.00661643	0.00908803	3		93.2605	6.73946		92.8587	6.71042	0.0956809	0.335172
Ol	PON1b Ol5 A-B #25	41.696	50.444	0.185	0.111	6.384	0.521	99.341		1.0174	0.130255	0.00229382	1.83499	0.00483606	0.0102259	3		93.3721	6.62794		93.0345	6.60398	0.116298	0.24519
Ol	PON1b Ol5 A-B #26	41.674	50.367	0.219	0.077	6.61	0.48	99.427		1.01664	0.134837	0.00159086	1.83179	0.00572361	0.00941916	3		93.1437	6.85626		92.7986	6.83085	0.0805935	0.289959
Ol	PON1b Ol5 A-B #27	41.714	50.353	0.215	0.094	6.81	0.484	99.67		1.01597	0.138691	0.00193895	1.82831	0.00560996	0.00948226	3		92.9491	7.05091		92.5937	7.02395	0.0981969	0.284113
Ol	PON1b Ol5 A-B #28	41.842	50.512	0.253	0.108	6.407	0.486	99.608		1.01841	0.130397	0.00222624	1.83286	0.00659708	0.00951509	3		93.3581	6.64187		92.9404	6.61216	0.112888	0.334524
Ol	PON1b Ol5 A-B #29	41.853	50.261	0.252	0.08	6.764	0.407	99.617		1.01994	0.137834	0.00165112	1.82602	0.00657917	0.0079783	3		92.9815	7.01854		92.5934	6.98925	0.0837245	0.333616
Ol	PON1b Ol5 A-B #30	41.686	50.256	0.265	0.053	6.633	0.405	99.298		1.01831	0.135488	0.00109649	1.83021	0.00693516	0.00795814	3		93.1074	6.89262		92.7285	6.86457	0.055554	0.351373
Ol	PON1b Ol5 A-B #31	41.781	50.147	0.257	0.121	6.586	0.451	99.343		1.0208	0.134551	0.00250372	1.82655	0.00672694	0.00886353	3		93.139	6.86099		92.7027	6.82885	0.127071	0.341411
Ol	PON1b Ol5 A-B #32	41.759	50.034	0.226	0.089	6.594	0.434	99.136		1.02241	0.134998	0.00184546	1.82627	0.00592796	0.00854737	3		93.1168	6.88319		92.7492	6.85602	0.0937236	0.301058
Ol	PON1b Ol5 A-B #33	41.771	49.915	0.238	0.076	6.771	0.327	99.098		1.02355	0.138737	0.0015772	1.82344	0.0062479	0.00644541	3		92.9294	7.07055		92.5603	7.04247	0.080061	0.317152
Ol	PON1b Ol5 A-B #34	41.311	49.897	0.26	0.084	6.855	0.368	98.775		1.01521	0.140864	0.00174827	1.82806	0.00684519	0.00727454	3		92.8456	7.15439		92.4421	7.1233	0.0884074	0.346151
Ol	PON1b Ol5 A-B #35	41.592	49.897	0.279	0.111	6.751	0.453	99.083		1.01956	0.138381	0.00230444	1.82349	0.00732707	0.00893244	3		92.9465	7.0535		92.4924	7.01905	0.116888	0.371649
Ol	PON1b Ol5 A-B #36	41.756	49.847	0.289	0.09	6.904	0.314	99.2		1.02276	0.141403	0.00186697	1.8202	0.00758359	0.0061866	3		92.7914	7.20855		92.3465	7.17399	0.0947192	0.384748
Ol	PON1b Ol5 A-B #37	41.574	50.262	0.321	0.067	6.61	0.405	99.239		1.01599	0.135074	0.00138669	1.83118	0.00840416	0.00796141	3		93.1304	6.8696		92.669	6.83556	0.0701751	0.425301
Ol	PON1b Ol5 A-B #38	41.644	50.104	0.366	0.065	6.643	0.364	99.186		1.01873	0.135886	0.00134667	1.82728	0.00959204	0.0071627	3		93.0782	6.92179		92.5625	6.88343	0.0682165	0.485893
Mont	PON1b Ol5 A-B #39
Mont	PON1b Ol5 A-B #40	36.059	19.449	32.03	0.277	11.088	0	98.903		0.993591	0.255476	0.00646417	0.798944	0.945525	0	3		75.7709	24.2291		39.8196	12.733	0.322176	47.1252
Ol	PON1b Ol6 A-B #1	41.097	51.16	0.777	0.101	6.179	0.235	99.549		0.997169	0.125366	0.00207548	1.85061	0.0201977	0.00458663	3		93.6555	6.34452		92.6116	6.27381	0.103865	1.01077
Ol	PON1b Ol6 A-B #2	41.215	50.281	0.407	0.108	6.622	0.174	98.807		1.01034	0.135739	0.0022422	1.83756	0.0106888	0.00343107	3		93.1212	6.87879		92.515	6.83401	0.112887	0.538145
Ol	PON1b Ol6 A-B #3	41.242	50.219	0.328	0.106	6.743	0.345	98.983		1.01028	0.138121	0.00219912	1.83399	0.00860795	0.00679815	3		92.9963	7.00372		92.4894	6.96555	0.110903	0.434105
Ol	PON1b Ol6 A-B #4	41.89	50.065	0.319	0.118	6.74	0.393	99.525		1.02236	0.137549	0.00243901	1.8216	0.00834076	0.00771531	3		92.9792	7.02085		92.4704	6.98243	0.123812	0.423405
Ol	PON1b Ol6 A-B #5	41.187	50.86	0.267	0.15	6.465	0.434	99.363		1.00311	0.131662	0.00309398	1.84667	0.0069666	0.00850246	3		93.3448	6.65519		92.8725	6.62152	0.155602	0.350364
Ol	PON1b Ol6 A-B #6	41.233	50.355	0.264	0.1	6.363	0.378	98.693		1.01148	0.13052	0.00207754	1.84153	0.00693804	0.00745882	3		93.3815	6.61848		92.9565	6.58836	0.10487	0.350218
Ol	PON1b Ol6 A-B #7	41.327	50.931	0.269	0.097	6.208	0.492	99.324		1.00623	0.126392	0.00200021	1.84872	0.00701679	0.00963601	3		93.6008	6.39922		93.1754	6.37014	0.10081	0.353646
Ol	PON1b Ol6 A-B #8	41.451	50.758	0.226	0.111	6.444	0.432	99.422		1.00941	0.131217	0.00228925	1.84273	0.00589606	0.00846219	3		93.3525	6.64746		92.967	6.62	0.115495	0.297461
Ol	PON1b Ol6 A-B #9	41.407	50.731	0.224	0.052	6.348	0.498	99.26		1.00968	0.129434	0.00107387	1.8442	0.00585165	0.009768	3		93.4418	6.55818		93.1151	6.53524	0.0542205	0.295455
Ol	PON1b Ol6 A-B #10	41.453	50.729	0.216	0.072	6.416	0.552	99.438		1.00955	0.13066	0.00148506	1.84185	0.00563572	0.0108138	3		93.376	6.62402		93.0401	6.60019	0.0750171	0.284685
Ol	PON1b Ol6 A-B #11	41.24	50.448	0.218	0.117	6.454	0.624	99.101		1.00848	0.131971	0.0024231	1.83914	0.00571117	0.0122744	3		93.3047	6.69525		92.9213	6.66774	0.122425	0.288552
Ol	PON1b Ol6 A-B #12	41.395	50.724	0.18	0.124	6.12	0.521	99.064		1.01087	0.124969	0.00256453	1.84665	0.00470914	0.0102342	3		93.6616	6.33837		93.3174	6.31508	0.129594	0.237968
Ol	PON1b Ol6 A-B #13	41.163	50.438	0.209	0.085	6.332	0.508	98.735		1.00926	0.129819	0.00176503	1.84365	0.00548989	0.010019	3		93.4218	6.57824		93.0796	6.55414	0.0891106	0.277166
Ol	PON1b Ol6 A-B #14	41.5	50.268	0.21	0.077	6.347	0.587	98.989		1.01624	0.129963	0.0015969	1.83513	0.00550922	0.0115626	3		93.3864	6.61361		93.0499	6.58978	0.0809709	0.279345
Ol	PON1b Ol6 A-B #15	41.648	50.418	0.182	0.116	6.303	0.614	99.281		1.01688	0.128685	0.00239868	1.83521	0.00476069	0.012059	3		93.4475	6.55251		93.1081	6.52871	0.121695	0.241529
Ol	PON1b Ol6 A-B #16	41.482	50.728	0.198	0.118	6.237	0.614	99.377		1.01069	0.127069	0.00243489	1.8426	0.00516828	0.0120336	3		93.5487	6.45126		93.189	6.42645	0.123144	0.261384
Ol	PON1b Ol6 A-B #17	41.436	50.573	0.181	0.02	6.291	0.624	99.125		1.01224	0.128508	0.000413786	1.84184	0.00473705	0.0122619	3		93.4779	6.52211		93.2342	6.5051	0.020946	0.23979
Ol	PON1b Ol6 A-B #18	41.43	50.084	0.176	0.078	6.243	0.699	98.71		1.01766	0.128228	0.00162263	1.83405	0.0046315	0.0138112	3		93.4653	6.53466		93.1684	6.5139	0.0824286	0.235277
Ol	PON1b Ol6 A-B #19	41.568	49.755	0.255	0.158	6.195	0.571	98.502		1.02392	0.127601	0.00329613	1.82713	0.00672932	0.0113139	3		93.4722	6.52778		92.9953	6.49447	0.167763	0.342501
Ol	PON1b Ol6 A-B #20	41.717	50.408	0.198	0.129	6.319	0.566	99.337		1.01809	0.128952	0.00266627	1.834	0.00517681	0.0111111	3		93.4307	6.56927		93.0589	6.54312	0.135289	0.262676
Ol	PON1b Ol6 A-B #21	41.696	50.59	0.233	0.139	6.19	0.548	99.396		1.01614	0.126141	0.00286889	1.83802	0.00608329	0.0107426	3		93.5779	6.42211		93.1533	6.39297	0.145399	0.308309
Ol	PON1b Ol6 A-B #22	41.207	50.99	0.227	0.061	6.343	0.467	99.295		1.00343	0.129156	0.00125801	1.85109	0.00592194	0.00914747	3		93.4778	6.52223		93.1401	6.49867	0.0632988	0.297971
Ol	PON1b Ol6 A-B #23	41.228	50.375	0.223	0.129	6.39	0.432	98.777		1.01076	0.130997	0.00267846	1.84118	0.00585712	0.00851939	3		93.3578	6.64224		92.9555	6.61362	0.135227	0.295707
Ol	PON1b Ol6 A-B #24	41.588	50.126	0.199	0.094	6.521	0.498	99.026		1.01879	0.133578	0.00195022	1.83065	0.00522266	0.00981326	3		93.1995	6.80053		92.8604	6.77579	0.0989257	0.264922
Ol	PON1b Ol6 A-B #25	41.487	50.408	0.255	0.071	6.37	0.44	99.031		1.01477	0.130286	0.00147079	1.83814	0.00668215	0.00865713	3		93.3812	6.61878		92.996	6.59148	0.074411	0.338067
Ol	PON1b Ol6 A-B #26	41.747	49.971	0.292	0.131	6.463	0.455	99.059		1.02289	0.132416	0.00271839	1.82535	0.00766491	0.0089677	3		93.2364	6.76363		92.7445	6.72795	0.13812	0.389448
Ol	PON1b Ol6 A-B #27	41.706	50.032	0.285	0.105	6.758	0.409	99.295		1.01997	0.1382	0.00217478	1.82415	0.00746713	0.00804596	3		92.9574	7.04259		92.5029	7.00816	0.110284	0.37866
Ol	PON1b Ol6 A-B #28	41.083	50.056	0.357	0.103	7.06	0.358	99.017		1.00719	0.14473	0.00213859	1.8295	0.00937652	0.00705995	3		92.669	7.33097		92.1317	7.28846	0.107697	0.472191
Ol	PON1b Ol6 A-B #29	41.451	50.473	0.428	0.131	6.74	0.217	99.44		1.01037	0.137375	0.0027043	1.83412	0.0111766	0.00425472	3		93.032	6.96805		92.3815	6.91933	0.136211	0.562946
Mont	PON1b Ol6 A-B #30	36.849	19.945	32.37	0.291	10.025	0.034	99.514		1.00572	0.22879	0.00672637	0.811537	0.946485	0.000746441	3		78.0079	21.9921		40.7084	11.4766	0.337409	47.4777
Mont	Line 1.1 Point #7	34.437	23.743	32.518	0.182	7.393	0	98.273		0.930671	0.167069	0.00416563	0.956602	0.941492	0	3		85.1319	14.8681		46.2277	8.07356	0.201304	45.4975
Mont	Line 1.1 Point #8
Mont	Line 1.1 Point #9	36.52	21.196	33.788	0.304	7.831	0.076	99.715		0.985392	0.176685	0.00694689	0.852623	0.976704	0.00164953	3		82.8346	17.1654		42.3567	8.77736	0.345109	48.5208
Mont	Line 1.1 Point #10	36.174	20.008	32.86	0.291	10.072	0.107	99.512		0.986916	0.229775	0.00672381	0.81379	0.960447	0.0023482	3		77.9817	22.0183		40.4723	11.4274	0.334396	47.7659
Mont	Line 1.1 Point #11	36.992	20.61	31.368	0.279	9.145	0.049	98.443		1.01584	0.209992	0.00648873	0.843761	0.922838	0.00108238	3		80.072	19.928		42.548	10.5892	0.327205	46.5356
Mont	Line 1.1 Point #12
Ol	Line 1.1 Point #13	41.153	49.929	1.151	0.182	7.316	0.06	99.791		1.00258	0.149037	0.00375516	1.81341	0.0300411	0.00117581	3		92.4055	7.59446		90.8411	7.46589	0.188111	1.50488
Ol	Line 1.1 Point #14	41.481	49.875	0.931	0.191	7.456	0.119	100.053		1.00906	0.151663	0.00393497	1.80875	0.0242628	0.00232854	3		92.2637	7.73628		90.9554	7.62658	0.197876	1.22009
Ol	Line 1.1 Point #15	41	50.081	0.799	0.109	7.037	0.186	99.212		1.0029	0.143935	0.00225809	1.8263	0.0209384	0.00365979	3		92.6945	7.30545		91.6159	7.22044	0.113276	1.05037
Ol	Line 1.1 Point #16	41.052	51.452	0.682	0.164	6.584	0.209	100.143		0.990791	0.132874	0.0033522	1.85129	0.0176341	0.00405753	3		93.3033	6.69673		92.3267	6.62664	0.167179	0.879441
Ol	Line 1.1 Point #17	41.453	51.191	0.732	0.098	6.491	0.314	100.279		1.00034	0.13098	0.00200288	1.84166	0.0189245	0.0060952	3		93.3602	6.63984		92.3801	6.57014	0.100467	0.949277
Ol	Line 1.1 Point #18	41.516	51.451	0.689	0.091	6.625	0.183	100.555		0.998603	0.13325	0.00185378	1.845	0.0177549	0.00354075	3		93.2643	6.73574		92.3489	6.66963	0.0927883	0.888698
Ol	Line 1.1 Point #19	41.736	51.222	0.667	0.157	6.554	0.286	100.622		1.00442	0.131891	0.00319996	1.83775	0.017197	0.00553655	3		93.3038	6.69619		92.3475	6.62755	0.160799	0.864155
Ol	Line 1.1 Point #20	40.627	51.023	0.98	0.122	6.376	0.249	99.377		0.987866	0.129639	0.00251236	1.84958	0.0255288	0.00487024	3		93.45	6.54998		92.1445	6.45848	0.125163	1.27182
Mont	Line 1.2 Point #24	36.878	19.989	32.238	0.343	9.894	0.008	99.35		1.00773	0.226074	0.00793796	0.814314	0.94377	0.000175846	3		78.2702	21.7298		40.8773	11.3486	0.398473	47.3757
Mont	Line 1.2 Point #25	36.71	19.369	32.442	0.275	10.495	0.024	99.315		1.00695	0.240719	0.00638846	0.792057	0.953354	0.000529545	3		76.6921	23.3079		39.7516	12.0811	0.320622	47.8467
Mont	Line 1.2 Point #26	36.929	19.881	32.115	0.305	10.286	0	99.516		1.00869	0.23493	0.00705549	0.809565	0.939763	0	3		77.5078	22.4922		40.6548	11.7977	0.354313	47.1931
Mont	Line 1.2 Point #27	36.105	19.926	32.576	0.316	9.713	0	98.636		0.992804	0.223333	0.00735905	0.816848	0.959656	0	3		78.5294	21.4706		40.696	11.1266	0.366633	47.8108
Mont	Line 1.2 Point #28	36.349	21.443	31.601	0.289	10.179	0.064	99.925		0.982588	0.230084	0.0066163	0.86415	0.91517	0.00139164	3		78.973	21.027		42.8642	11.4128	0.328186	45.3949
Mont	Line 1.2 Point #29	36.231	20.615	32.503	0.293	10.41	0	100.052		0.981529	0.235818	0.00672248	0.83259	0.94334	0	3		77.9281	22.0719		41.2486	11.683	0.333048	46.7354
Mont	Line 1.2 Point #30	36.596	20.42	31.376	0.245	10.497	0.004	99.138		1.00134	0.24017	0.00567747	0.832972	0.919749	8.80394e-05	3		77.6199	22.3801		41.6784	12.0171	0.284077	46.0204
Mont	Line 1.2 Point #31	36.787	20.446	31.801	0.308	10.053	0.068	99.463		1.00274	0.229136	0.00711024	0.83086	0.928661	0.00149098	3		78.3833	21.6167		41.6311	11.4811	0.356266	46.5315
Mont	Line 1.2 Point #32	36.626	20.373	31.971	0.366	10.176	0.021	99.533		0.998113	0.231884	0.00844715	0.827695	0.933401	0.000460338	3		78.1155	21.8845		41.3552	11.5859	0.422056	46.6368
Mont	Line 1.2 Point #33	36.762	19.874	32.661	0.327	10.187	0.079	99.89		1.00042	0.23181	0.00753649	0.806293	0.952213	0.00172933	3		77.6698	22.3302		40.358	11.603	0.37723	47.6618
Mont	Line 1.2 Point #34
Mont	Line 1.2 Point #35
Mont	Line 1.2 Point #36	36.838	19.762	31.685	0.329	10.784	0	99.398		1.00889	0.246961	0.00763099	0.806867	0.929655	0	3		76.5653	23.4347		40.5234	12.4032	0.383252	46.6902
Mont	Line 1.2 Point #37
Ol	Line 1.2 Point #38	40.495	49.29	1.812	0.193	7.895	0.132	99.817		0.989372	0.161292	0.0039935	1.79532	0.0474284	0.00259418	3		91.7566	8.24344		89.4068	8.03235	0.198876	2.36193
Ol	Line 1.2 Point #39	41.074	50.598	0.86	0.205	7.05	0.26	100.047		0.99609	0.142963	0.00421041	1.82932	0.0223435	0.00507192	3		92.7514	7.24861		91.5192	7.15231	0.210643	1.11783
Ol	Line 1.2 Point #40	41.189	51.118	0.723	0.137	6.352	0.18	99.699		0.998573	0.128769	0.00281292	1.84756	0.0187784	0.00351026	3		93.4844	6.51559		92.4741	6.44518	0.140793	0.9399
Ol	Line 1.2 Point #41	41.245	50.977	0.736	0.123	6.335	0.215	99.631		1.00105	0.128568	0.0025283	1.84452	0.0191374	0.00419749	3		93.4839	6.5161		92.4685	6.44532	0.126747	0.959389
Ol	Line 1.2 Point #42	40.94	50.503	0.724	0.134	6.189	0.268	98.758		1.00252	0.126728	0.00277901	1.8437	0.0189936	0.00527897	3		93.5685	6.43149		92.5459	6.3612	0.139495	0.953401
Ol	Line 1.2 Point #43	40.999	50.585	0.722	0.094	6.137	0.23	98.767		1.00339	0.12559	0.00194833	1.84562	0.0189302	0.00452783	3		93.6288	6.37121		92.6475	6.30444	0.0978033	0.950268
Ol	Line 1.2 Point #44	41.548	51.222	0.659	0.109	6.325	0.284	100.147		1.00336	0.127724	0.00222932	1.84412	0.0170496	0.00551688	3		93.5226	6.47737		92.6171	6.41466	0.111963	0.856283
Ol	Line 1.2 Point #45	41.303	51.349	0.66	0.141	6.267	0.291	100.011		0.998011	0.126624	0.00288544	1.84974	0.0170852	0.00565606	3		93.5931	6.40693		92.6568	6.34283	0.144537	0.855828
Ol	Line 1.2 Point #46	40.922	51.24	0.64	0.098	6.227	0.23	99.357		0.994281	0.126513	0.00201659	1.85604	0.0166592	0.00449518	3		93.6187	6.38132		92.745	6.32177	0.100768	0.832451
Ol	Line 1.2 Point #47	41.237	51.273	0.694	0.095	6.343	0.345	99.987		0.997017	0.128237	0.00194526	1.84812	0.0179762	0.00670968	3		93.5114	6.48857		92.5783	6.42382	0.0974446	0.900486
Ol	Line 1.2 Point #48	41.197	51.008	0.682	0.117	6.243	0.28	99.527		1.00061	0.126793	0.0024067	1.84698	0.0177462	0.00547046	3		93.5761	6.42389		92.6303	6.35897	0.120702	0.890013
Mont	Line 1.3 Point #50	36.81	18.662	32.424	0.298	10.515	0.011	98.72		1.01852	0.243285	0.00698326	0.769815	0.961152	0.000244829	3		75.9861	24.0139		38.8553	12.2795	0.35247	48.5127
Mont	Line 1.3 Point #51	36.879	19.885	32.505	0.275	9.948	0.008	99.5		1.00666	0.227061	0.00635733	0.809196	0.950551	0.000175655	3		78.0884	21.9116		40.5985	11.392	0.318956	47.6905
Mont	Line 1.3 Point #52	36.457	19.733	31.693	0.315	10.493	0.053	98.744		1.00421	0.241683	0.00734841	0.81033	0.935253	0.00117432	3		77.0266	22.9734		40.6259	12.1168	0.368412	46.8889
Mont	Line 1.3 Point #53	36.975	20.099	31.648	0.294	10.292	0.017	99.325		1.01105	0.235324	0.00680846	0.819337	0.92711	0.000373921	3		77.6872	22.3128		41.2021	11.8338	0.342378	46.6217
Ol	Line 1.3 Point #54	41.334	49.261	1.503	0.16	7.667	0.161	100.086		1.00766	0.156291	0.00330343	1.79033	0.0392543	0.00315718	3		91.9712	8.02883		90.0035	7.85706	0.16607	1.97339
Ol	Line 1.3 Point #55	41.563	50.795	0.751	0.106	5.971	0.289	99.475		1.01037	0.121374	0.00218233	1.84086	0.0195586	0.0056512	3		93.8145	6.18549		92.7865	6.11771	0.109998	0.985827
Ol	Line 1.3 Point #56	41.455	51.489	0.676	0.155	6.295	0.387	100.457		0.997743	0.126689	0.00315945	1.84749	0.0174305	0.00749239	3		93.5827	6.41734		92.6167	6.3511	0.158387	0.873813
Ol	Line 1.3 Point #57	41.287	51.116	0.495	0.154	6.597	0.255	99.904		0.999896	0.133595	0.00315865	1.84554	0.0128431	0.00496763	3		93.2498	6.75019		92.5019	6.69605	0.158317	0.643719
Ol	Line 1.3 Point #58	41.265	50.667	0.43	0.087	6.781	0.243	99.473		1.00483	0.138072	0.00179419	1.83933	0.0112176	0.00475974	3		93.0175	6.98251		92.4094	6.93686	0.0901414	0.563581
Mont	Line 1.4 Point #60	36.619	20.339	35.145	0.258	6.684	0.028	99.073		0.994878	0.151846	0.00593638	0.823792	1.02294	0.000611912	3		84.4363	15.5637		41.0969	7.5752	0.296151	51.0317
Mont	Line 1.4 Point #61	36.015	20.56	33.49	0.332	9.224	0.041	99.662		0.977145	0.209266	0.00762873	0.831618	0.973448	0.000894802	3		79.8954	20.1046		41.1293	10.3496	0.377294	48.1438
Mont	Line 1.4 Point #62	36.13	19.723	32.792	0.274	10.781	0.087	99.787		0.985531	0.245903	0.00632982	0.802048	0.958279	0.00190893	3		76.5348	23.4652		39.8521	12.2184	0.314516	47.6149
Mont	Line 1.4 Point #63	36.851	20.541	31.582	0.255	10.337	0.011	99.577		1.00341	0.235357	0.00588043	0.833828	0.92128	0.00024093	3		77.9872	22.0128		41.7677	11.7894	0.29456	46.1483
Mont	Line 1.4 Point #64	36.097	21.19	31.954	0.273	9.756	0.07	99.34		0.981199	0.221749	0.00628474	0.858701	0.930536	0.00153056	3		79.4763	20.5237		42.5675	10.9925	0.311547	46.1285
Ol	Line 1.4 Point #65	40.638	51.693	0.824	0.137	6.358	0.195	99.845		0.981792	0.128443	0.00280315	1.86185	0.0213273	0.00378956	3		93.5465	6.45349		92.4259	6.37618	0.139154	1.05873
Ol	Line 1.4 Point #66	40.72	51.716	0.763	0.093	6.309	0.238	99.839		0.983715	0.127446	0.00190276	1.86256	0.0197473	0.00462494	3		93.5957	6.40427		92.5884	6.33535	0.0945864	0.981642
Ol	Line 1.4 Point #67	40.005	51.609	0.627	0.111	6.343	0.306	99.001		0.97367	0.129091	0.00228802	1.87261	0.0163488	0.00599082	3		93.551	6.44905		92.688	6.38956	0.113249	0.809212
Ol	Line 1.4 Point #68	40.722	51.495	0.407	0.094	7.039	0.31	100.067		0.984078	0.142238	0.00192383	1.8552	0.010537	0.006026	3		92.879	7.12101		92.3032	7.07686	0.0957179	0.524255
Ol	Line 1.4 Point #69	40.384	51.197	0.341	0.082	6.923	0.266	99.193		0.983799	0.141024	0.0016918	1.85937	0.00889966	0.0052125	3		92.9502	7.04982		92.4606	7.01269	0.0841279	0.442551
Ol	Line 1.4 Point #70	40.149	51.069	0.332	0.142	6.866	0.371	98.929		0.980845	0.14026	0.00293801	1.85998	0.00868931	0.00729066	3		92.9879	7.01215		92.4504	6.97162	0.146034	0.431904
Ol	Line 1.4 Point #71	40.46	51.229	0.308	0.137	6.645	0.358	99.137		0.985839	0.135387	0.00282709	1.86089	0.00803994	0.00701666	3		93.218	6.78199		92.7133	6.74527	0.140851	0.400566
Ol	Line 1.4 Point #72	40.594	50.987	0.27	0.12	6.965	0.373	99.309		0.989122	0.14191	0.00247633	1.85213	0.00704812	0.00731079	3		92.8833	7.11668		92.4418	7.08285	0.123596	0.351779
Ol	Line 1.4 Point #73	40.394	50.989	0.279	0.105	6.908	0.392	99.067		0.98611	0.141015	0.00217088	1.85571	0.00729684	0.00769772	3		92.9377	7.0623		92.4991	7.02897	0.108209	0.363716
Ol	Line 1.4 Point #74	41.114	50.711	0.282	0.086	6.687	0.453	99.333		1.00241	0.136329	0.00177579	1.84324	0.00736589	0.00888423	3		93.1132	6.88682		92.6852	6.85516	0.0892936	0.370386
Ol	Line 1.4 Point #75	40.559	50.714	0.246	0.128	6.663	0.459	98.769		0.993468	0.136471	0.00265531	1.85191	0.00645541	0.00904371	3		93.1366	6.86342		92.7118	6.83211	0.132932	0.323176
Ol	Line 1.4 Point #76	40.472	51.037	0.259	0.094	6.991	0.494	99.347		0.985846	0.142396	0.00193919	1.85338	0.0067589	0.00967941	3		92.8651	7.13486		92.4622	7.10389	0.0967432	0.337191
Ol	Line 1.4 Point #77	40.255	51.298	0.234	0.05	6.838	0.448	99.123		0.981014	0.139344	0.00103196	1.86372	0.00610932	0.00878215	3		93.0435	6.95653		92.7129	6.93182	0.0513362	0.303915
Ol	Line 1.4 Point #78	40.167	50.53	0.317	0.113	6.605	0.479	98.211		0.988996	0.135988	0.00235636	1.85481	0.00836193	0.00948699	3		93.1692	6.83084		92.6702	6.79426	0.117729	0.41778
Ol	Line 1.4 Point #79	40.245	50.923	0.33	0.092	6.438	0.479	98.507		0.986703	0.131986	0.0019103	1.86129	0.00866783	0.00944664	3		93.3784	6.62158		92.8855	6.58663	0.0953313	0.432558
Mont	Line 1.5 Point #83	36.206	20.311	32.107	0.273	10.213	0.094	99.204		0.989867	0.233482	0.00632117	0.827852	0.940411	0.00206724	3		78.0011	21.9989		41.2263	11.6272	0.314789	46.8317
Mont	Line 1.5 Point #84	36.41	19.967	31.614	0.282	10.21	0.015	98.498		1.00363	0.235333	0.00658329	0.820526	0.93359	0.000332593	3		77.7117	22.2883		41.1079	11.7901	0.329818	46.7723
Mont	Line 1.5 Point #85	36.206	22.231	31.056	0.244	8.467	0.017	98.221		0.988157	0.193232	0.00563993	0.904543	0.908056	0.000373217	3		82.3979	17.6021		44.9692	9.60648	0.280388	45.1439
Mont	Line 1.5 Point #86
Mont	Line 1.5 Point #87
Mont	Line 1.5 Point #88
Ol	Line 1.5 Point #89	40.384	50.728	0.698	0.107	6.575	0.161	98.653		0.989189	0.134669	0.00221969	1.85243	0.0183167	0.00317222	3		93.2228	6.77717		92.2692	6.70785	0.110562	0.91235
Ol	Line 1.5 Point #90	40.268	50.707	0.372	0.149	6.959	0.268	98.723		0.986781	0.142597	0.00309233	1.85248	0.0097662	0.00528279	3		92.8526	7.14745		92.2579	7.10168	0.154005	0.48638
Ol	Line 1.5 Point #91	40.394	50.972	0.343	0.076	6.909	0.333	99.027		0.986335	0.141067	0.00157166	1.85551	0.00897271	0.00654062	3		92.9346	7.06544		92.4463	7.02832	0.0783043	0.447043
Ol	Line 1.5 Point #92	39.919	50.793	0.306	0.092	6.647	0.384	98.141		0.9823	0.136771	0.0019173	1.86334	0.00806692	0.00760087	3		93.1619	6.83814		92.6991	6.80418	0.0953835	0.401319
Ol	Line 1.5 Point #93	40.035	50.189	0.38	0.134	6.74	0.323	97.801		0.990361	0.139417	0.00280735	1.85092	0.0100707	0.00642722	3		92.9953	7.00472		92.3974	6.95969	0.140143	0.502727
Mont	Line 1.6 Point #97	36.227	18.625	32.871	0.348	10.441	0	98.512		1.00413	0.241992	0.00816909	0.769621	0.976092	0	3		76.0786	23.9214		38.5606	12.1246	0.409299	48.9055
Mont	Line 1.6 Point #98	35.994	19.299	33.37	0.281	10.586	0.008	99.538		0.985131	0.24227	0.00651342	0.787451	0.978458	0.000176125	3		76.4723	23.5277		39.0854	12.0251	0.323296	48.5661
Mont	Line 1.6 Point #99
Ol	Line 1.6 Point #100	39.736	51.652	0.815	0.196	6.542	0.287	99.228		0.965403	0.132904	0.00403292	1.87084	0.0212131	0.00560885	3		93.3672	6.63279		92.2055	6.55026	0.198765	1.0455
Ol	Line 1.6 Point #101	40.425	51.459	0.638	0.097	6.57	0.232	99.421		0.981292	0.133357	0.00199415	1.86223	0.0165917	0.00453006	3		93.3174	6.68259		92.4563	6.62093	0.0990059	0.823745
Ol	Line 1.6 Point #102	40.643	51.114	0.5	0.088	6.787	0.229	99.361		0.988766	0.138067	0.00181313	1.85384	0.0130317	0.00448137	3		93.0686	6.93138		92.3802	6.8801	0.0903515	0.64939
Ol	Line 1.6 Point #103	40.856	51.142	0.396	0.185	6.899	0.293	99.771		0.99097	0.139925	0.00380027	1.8493	0.0102901	0.00571662	3		92.9659	7.03413		92.312	6.98465	0.189699	0.513656
Ol	Line 1.6 Point #104	40.55	51.234	0.381	0.188	6.74	0.306	99.399		0.985978	0.137037	0.00387144	1.8572	0.00992483	0.00598501	3		93.1283	6.87166		92.4885	6.82445	0.192797	0.494255
Ol	Line 1.6 Point #105	40.853	51.069	0.309	0.08	6.743	0.34	99.394		0.994004	0.137189	0.00164851	1.85245	0.00805461	0.00665442	3		93.1048	6.89519		92.653	6.86173	0.0824529	0.402863
Ol	Line 1.6 Point #106	40.794	50.858	0.294	0.049	6.887	0.296	99.178		0.995239	0.140496	0.00101243	1.84976	0.00768423	0.00580885	3		92.9408	7.0592		92.5365	7.02849	0.0506481	0.384413
Ol	Line 1.6 Point #107	40.584	51.009	0.284	0.105	6.879	0.384	99.245		0.989183	0.140201	0.00216745	1.8535	0.00741587	0.00752871	3		92.9678	7.03217		92.5231	6.99853	0.108195	0.370185
Ol	Line 1.6 Point #108	40.725	50.182	0.269	0.108	6.819	0.378	98.481		1.00207	0.140301	0.0022506	1.84081	0.00709104	0.00748161	3		92.9181	7.08192		92.482	7.04869	0.11307	0.356253
Ol	Line 1.6 Point #109	41.006	51.144	0.282	0.1	6.788	0.453	99.773		0.99465	0.137679	0.00205429	1.84945	0.00732814	0.0088387	3		93.0715	6.92854		92.6341	6.89598	0.102894	0.367047
Ol	Line 1.6 Point #110	41.048	50.915	0.257	0.127	6.681	0.388	99.416		0.999265	0.135998	0.00261837	1.84782	0.00670261	0.0075978	3		93.1446	6.85538		92.709	6.82332	0.131369	0.336284
Ol	Line 1.6 Point #111	40.858	50.93	0.257	0.124	6.596	0.478	99.243		0.996004	0.134452	0.00256003	1.8509	0.0067118	0.00937302	3		93.2278	6.77221		92.7944	6.74073	0.128346	0.336495
Ol	Line 1.6 Point #112	40.958	50.688	0.276	0.041	6.663	0.411	99.037		1.00095	0.136159	0.000848588	1.84673	0.00722612	0.00807949	3		93.1333	6.8667		92.7556	6.83885	0.0426219	0.362945
Mont	Line 1.7 Point #113	36.39	21.025	33.63	0.307	7.855	0.075	99.282		0.986609	0.178079	0.0070492	0.849814	0.976814	0.00163565	3		82.6753	17.3247		42.2424	8.85191	0.350401	48.5553
Mont	Line 1.7 Point #114	36.87	20.998	33.838	0.332	7.314	0	99.352		0.99808	0.165558	0.00761148	0.847413	0.981338	0	3		83.6562	16.3438		42.33	8.26996	0.380209	49.0198
Mont	Line 1.7 Point #115	36.98	20.225	32.501	0.352	7.949	0	98.007		1.01877	0.183116	0.00821279	0.830659	0.959242	0	3		81.9373	18.0627		41.9265	9.24252	0.41453	48.4165
Mont	Line 1.7 Point #116	36.99	21.039	32.309	0.288	9.28	0.103	100.009		0.999231	0.20962	0.0065889	0.847289	0.935033	0.00223813	3		80.1667	19.8333		42.3956	10.4887	0.329687	46.786
Mont	Line 1.7 Point #117
Mont	Line 1.7 Point #118
Ol	Line 1.7 Point #119	40.8498	50.452	0.811	0.148	6.257	0.256	98.7738		1.00043	0.128135	0.00306971	1.84204	0.0212784	0.00504318	3		93.4963	6.5037		92.3549	6.42431	0.153907	1.06684
Ol	Line 1.7 Point #120	40.9806	50.595	0.586	0.127	6.916	0.264	99.4686		0.998396	0.140891	0.0026204	1.83762	0.0152948	0.00517363	3		92.879	7.12103		92.0455	7.05713	0.131254	0.766107
Ol	Line 1.7 Point #128	41.62	49.54	0.615	0.102	7.7	0.244	99.821		1.01632	0.157225	0.00210944	1.80347	0.0160888	0.00479275	3		91.9812	8.01885		91.1353	7.9451	0.106597	0.813023
Ol	Line 1.7 Point #129	41.6388	49.886	0.574	0.164	6.456	0.291	99.0098		1.02059	0.132318	0.00340437	1.82288	0.0150726	0.00573739	3		93.2325	6.76753		92.3597	6.70418	0.172489	0.763682
Ol	Line 1.7 Point #130	42.09	49.873	0.62	0.131	6.359	0.246	99.319		1.02883	0.129974	0.0027119	1.81741	0.0162359	0.00483689	3		93.3257	6.67426		92.4264	6.60995	0.137916	0.825695
Ol	Line 1.7 Point #132	41.9818	50.332	0.716	0.139	6.172	0.289	99.6298		1.02149	0.125575	0.00286435	1.82575	0.0186641	0.00565637	3		93.5647	6.43534		92.5436	6.36512	0.145188	0.946046
Mont	Line 1.7 Point #133
Mont	Line 1.7 Point #134	39.2564	19.251	30.67	0.268	9.617	0.055	99.1174		1.0792	0.221072	0.00623971	0.788985	0.903289	0.00121624	3		78.1129	21.8871		41.1019	11.5166	0.325055	47.0564
Ol	PON 1 Ol micropheno core 1-1	40.787	51.418	0.239	0.067	6.765	0.55	99.826		0.987946	0.13702	0.00137444	1.85674	0.00620199	0.0107162	3		93.1276	6.87241		92.775	6.8464	0.0686759	0.309892
Ol	PON 1 same Ol micropheno rim 1-2	40.722	51.369	0.568	0.093	6.643	0.315	99.71		0.986807	0.134608	0.00190864	1.85579	0.014746	0.00614018	3		93.2371	6.76286		92.4635	6.70674	0.0950968	0.734707
Ol	PON 1 Ol pheno euehedr core 3-1	41.348	51.14	0.185	0.083	6.766	0.571	100.093		1.00057	0.136907	0.00170101	1.84492	0.00479606	0.0111146	3		93.0919	6.90814		92.7877	6.88557	0.0855503	0.241212
Ol	PON 1 Ol euhedr in big Ol pheno 3-6	41.427	51.502	0.21	0.114	6.875	0.599	100.727		0.996166	0.138237	0.00232162	1.84628	0.0054099	0.0115862	3		93.0342	6.96578		92.6732	6.93874	0.116533	0.271548
Ol	PON 1 Ol big pheno euhedr 3-7	41.555	50.827	0.242	0.104	6.881	0.513	100.122		1.00664	0.139382	0.00213365	1.83557	0.00628041	0.00999622	3		92.9425	7.05748		92.5482	7.02754	0.107577	0.316655
Mont	PON 1 Mont rim Ol micropheno 1-3	36.171	20.42	32.944	0.344	9.208	0.057	99.144		0.986983	0.210096	0.00794962	0.830673	0.963047	0.0012511	3		79.8134	20.1866		41.2907	10.4434	0.395157	47.8707
Mont	PON 1 Mont gm 1-4	36.483	22.373	31.302	0.298	8.823	0.015	99.294		0.985904	0.199372	0.00682023	0.901349	0.906229	0.000326064	3		81.8872	18.1128		44.7593	9.90042	0.33868	45.0016
Mont	PON 1 Mont euhedral gm 1-5	36.777	20.218	31.066	0.233	10.268	0.055	98.617		1.01195	0.236251	0.00542974	0.829368	0.915781	0.00121735	3		77.8297	22.1703		41.7433	11.8908	0.273287	46.0926
Mont	PON 1 Mont gm 2-4	36.701	20.013	32.226	0.367	10.656	0.102	100.065		0.99763	0.242208	0.00844882	0.811014	0.938469	0.00223028	3		77.0031	22.9969		40.5479	12.1096	0.422412	46.9201
Mont	PON 1 Mont around prev Ol pheno 3-2	36.42	20.545	32.011	0.242	10.42	0	99.638		0.99092	0.237066	0.00557639	0.833355	0.933082	0	3		77.853	22.147		41.4794	11.7997	0.277559	46.4433
Ol	PON 2 Ol gm 1-6	41.383	50.411	0.276	0.055	6.755	0.424	99.304		1.01042	0.137914	0.00113732	1.83498	0.00721958	0.00832749	3		93.0095	6.99046		92.6172	6.96098	0.0574041	0.364395
Ol	PON 2 Ol gm without Mont rim 4-3	41.539	51.305	0.396	0.126	7.037	0.414	100.817		0.998744	0.141478	0.00256571	1.839	0.0102004	0.00800693	3		92.8564	7.14361		92.2617	7.09786	0.12872	0.511745
Ol	PON 2 big Ol pheno rim 5-2	41.601	51.185	0.233	0.134	6.736	0.481	100.37		1.00412	0.135952	0.00273921	1.84183	0.00602503	0.00933886	3		93.126	6.87399		92.7152	6.84366	0.137888	0.303292
Ol	PON 2 same big Ol pheno rim 5-2	41.664	51.389	0.629	0.159	6.291	0.289	100.421		1.00333	0.126679	0.00324279	1.84492	0.0162276	0.0055982	3		93.5748	6.4252		92.6597	6.36237	0.162867	0.815021
Ol	PON 2 Ol 4-1	41.69	49.5	0.46	0.2	7.01	0.59	99.45		1.02111	0.14357	0.00414869	1.80747	0.0120704	0.0116242	3		92.6414	7.35862		91.8776	7.29795	0.210886	0.613563
Ol	PON 2 Ol 4-2	41.6	50.1	0.52	0.04	6.83	0.22	99.31		1.01654	0.139558	0.00082781	1.82513	0.0136131	0.00432436	3		92.8967	7.10332		92.2189	7.05149	0.0418269	0.687832
Ol	PON 2 Ol 4-8	41.66	50.07	0.56	0.04	6.94	0.72	99.99		1.01345	0.141171	0.000824103	1.81587	0.0145946	0.0140891	3		92.7865	7.21348		92.0612	7.1571	0.0417804	0.739919
Mont	PON 2 Mont intercum in Phl glom 1-7	37.068	19.635	31.797	0.3	10.717	0.017	99.534		1.01432	0.245217	0.0069524	0.800996	0.932143	0.000374189	3		76.5614	23.4386		40.3462	12.3516	0.350192	46.9521
Mont	PON 2 Mont around Ol gm 1-8	36.675	20.032	31.76	0.386	10.804	0.081	99.738		1.00031	0.246407	0.00891644	0.814544	0.928043	0.00177713	3		76.7749	23.2251		40.7698	12.3332	0.446288	46.4507
Ol	PON 3 Ol in glom 2-8	42.242	50.862	0.635	0.046	7.48		101.265		1.01347	0.150062	0.000934678	1.81921	0.0163215		3		92.3798	7.62015		91.5774	7.55396	0.0470507	0.82161
Ol	PON 3 Ol pheno core 2-1	40.848	51.117	0.267	0.158	7.17	0.687	100.247		0.988082	0.145026	0.00323682	1.84337	0.00691919	0.0133674	3		92.7064	7.2936		92.2353	7.25653	0.161958	0.34621
Ol	PON 3 Ol pheno core 2-2	41.409	51.307	0.738	0.141	6.79	0.227	100.612		0.996456	0.136627	0.00287357	1.84062	0.0190257	0.00439397	3		93.0901	6.90995		92.0703	6.83425	0.143739	0.951692
Ol	PON 3 Ol micropheno 5-5	41.544	51.263	0.24	0.062	7.1	0.633	100.842		0.999266	0.142802	0.001263	1.83824	0.00618452	0.0122474	3		92.7916	7.20844		92.444	7.18144	0.0635156	0.311016
Mont	PON 3 Mont 1-2	36.808	19.924	32.425	0.307	10.288	0.115	99.867		1.002	0.234184	0.00707784	0.808584	0.94564	0.00251819	3		77.5421	22.4579		40.5207	11.7357	0.354693	47.3889
Mont	PON 3 Mont gm 2-6	36.608	20.306	31.879	0.308	10.078	0.009	99.188		1.00087	0.230398	0.00713167	0.827658	0.933745	0.00019793	3		78.2244	21.7756		41.405	11.5261	0.356774	46.7122
Mont	PON 3 Mont gm 4-2	36.237	20.943	31.526	0.334	9.867	0.041	98.948		0.990079	0.225427	0.00772863	0.853063	0.922801	0.000901091	3		79.0979	20.9021		42.4617	11.2207	0.384697	45.9329
Ol	PON 4 Ol 1-5 LG 2	41.63	49.8	1	0	7.15	0.58	100.16		1.01216	0.145363	0	1.80509	0.0260475	0.0113433	3		92.5472	7.45278		91.3276	7.35456	0	1.31786
Ol	PON 4 Ol 1-5 LG 3
Ol	PON 4 Ol 1-5 LG 5	41.73	49.84	0.43	0.14	6.83	0.51	99.48		1.02002	0.139599	0.00289819	1.8162	0.0112603	0.0100276	3		92.8623	7.13773		92.1948	7.08643	0.14712	0.571602
Ol	PON 4 Ol 1-5 LG 6	42.13	49.9	0.19	0	7.21	0.95	100.38		1.02405	0.146544	0	1.80823	0.00260406	0.0185746	3		92.5033	7.4967		92.3802	7.48673	0	0.133038
Ol	PON 4 Ol 1-5 LG 7	41.9	49.96	0.19	0	6.94	0.66	99.65		1.02432	0.141868	0	1.82083	0	0.0129788	3		92.7718	7.22822		92.7718	7.22822	0	0
Ol	PON 4 Ol 1-5 LG 8	41.03	50.47	0.42	0	7.34	0.33	99.59		0.999719	0.149546	0	1.8333	0.0109635	0.00646782	3		92.458	7.54198		91.9496	7.50051	0	0.549874
Ol	PON 4 Ol 1-5 LG 9	42.3	50.1	0.5	0	7.29	0.07	100.26		1.02652	0.147931	0	1.81255	0.0129993	0	3		92.4544	7.54563		91.8454	7.49593	0	0.658698
Ol	PON 4 Ol 1-5 LG 10	40.88	49.89	0.23	0.21	7.25	0.78	99.24		1.0022	0.148622	0.00436014	1.8234	0.00604077	0.0153817	3		92.4634	7.53655		91.9783	7.49701	0.21994	0.304717
Ol	PON 4 Ol 1-5 LG 11	41.37	50.07	0.56	0.18	7.48	0.12	99.78		1.00871	0.152505	0.00371699	1.82005	0.0146282	0.000392263	3		92.2686	7.73137		91.4184	7.66013	0.186699	0.734753
Ol	PON 4 Ol 1-5 LG 12	41.2	50.39	0.21	0.02	7.17	0.87	99.86		1.00276	0.145923	0.000412258	1.82839	0.00547573	0.0170329	3		92.609	7.39105		92.3336	7.36907	0.020819	0.276523
Ol	PON 4 Ol 1-5 LG 13	41.05	50.43	0.52	0.08	6.79	0.44	99.31		1.00213	0.138606	0.00165401	1.83537	0.0135999	0.00864033	3		92.9783	7.02168		92.2653	6.96783	0.0831483	0.683676
Ol	PON 4 Ol 1-5 LG 14	41.54	50.03	0.29	0.04	7.25	0.38	99.53		1.0145	0.148057	0.000827344	1.82156	0.00758765	0.00746515	3		92.4829	7.51705		92.0895	7.48507	0.0418267	0.383597
Ol	PON 4 Ol 1-5 LG 15	41.05	50.96	0.49	0	7.1	0.09	99.69		0.997295	0.144235	0	1.84572	0.0127535	0	3		92.7518	7.24819		92.1612	7.20203	0	0.636813
Ol	PON 4 Ol 1-5 LG 16	41.5	49.99	0.5	0	7.23	0.8	100.02		1.01014	0.147154	0	1.81401	0.0130384	0.0156635	3		92.4966	7.50342		91.8857	7.45386	0	0.660438
Ol	PON 4 Ol 1-5 LG 17	41.41	49.91	0.54	0	7.15	0.84	99.85		1.00959	0.145764	0	1.81407	0.0141045	0.0164736	3		92.5624	7.43758		91.901	7.38443	0	0.714535
Ol	PON 4 Ol 1-5 LG 18	41.73	50.11	0.42	0.12	7.07	0.13	99.58		1.01845	0.144282	0.00248033	1.82322	0.0109815	0.00058895	3		92.6667	7.33326		92.037	7.28343	0.125208	0.554351
Ol	PON 4 Ol 1-5 LG 19	41.94	49.88	0.46	0	6.69	1.1	100.07		1.02066	0.136138	0	1.80968	0.0119931	0.0215333	3		93.0036	6.99645		92.4338	6.95359	0	0.612575
Ol	PON 4 Ol 1-2 LG 1	41.47	49.78	1.09	0	6.81	0.52	99.67		1.01176	0.13893	0	1.81061	0.0284901	0.0102051	3		92.8737	7.12629		91.536	7.02365	0	1.44033
Ol	PON 4 Ol 1-2 LG 2	42.07	49.81	0.39	0	7.13	0.6	100		1.02451	0.14519	0	1.80837	0.0101749	0.0117534	3		92.5679	7.4321		92.0883	7.39359	0	0.518143
Ol	PON 4 Ol 1-2 LG 3	41.26	49.92	0.57	0.12	7.39	0.11	99.37		1.00984	0.151242	0.0024874	1.82148	0.0149459	0	3		92.3333	7.66667		91.5245	7.59951	0.124985	0.750991
Ol	PON 4 Ol 1-2 LG 4	40.76	50.61	0.54	0	7.21	0.27	99.39		0.993864	0.147005	0	1.83973	0.0141061	0.00529571	3		92.6007	7.39931		91.9478	7.34715	0	0.705011
Ol	PON 4 Ol 1-2 LG 5	41.61	49.91	0.34	0.04	6.78	0.71	99.39		1.01773	0.138665	0.000828578	1.8199	0.00890914	0.0139688	3		92.9201	7.07994		92.4604	7.04492	0.0420961	0.452631
Ol	PON 4 Ol 1-2 LG 6	41.72	49.94	0.54	0.25	7.22	0.07	99.74		1.01757	0.147252	0.00516414	1.8159	0.0141103	0	3		92.4992	7.50076		91.5999	7.42783	0.260496	0.711766
Ol	PON 4 Ol 1-2 LG 7
Ol	PON 4 Ol 1-2 LG 8
Ol	PON 4 Ol 1-2 LG 9	40.75	50.24	0.31	0.36	7.39	0.48	99.53		0.995106	0.1509	0.00744531	1.82901	0.00811008	0.00942867	3		92.3784	7.62156		91.6583	7.56214	0.373111	0.406426

## Sheet: Table A3 - Phlogopite
Point	SiO2	TiO2	Al2O3	FeO	MnO	MgO	CaO	Na2O	K2O	BaO	F	Cr2O3	Sum		Si	Al[IV]	Al[VI]	Al(Tot)	Ti	Fe	Mn	Mg	Ca	Na	K	Ba	Cr	F	Sum		Mg#
Po1 phl gm 2-1	39.1431	0.974	15.882	3.036	0	23.552	0.22	0.069	10.25	0.226	0.417	1.161	94.9301		5.59971	2.40029	0.27775	2.67804	0.104791	0.363235	0	5.02259	0.0337231	0.0191399	1.87035	0.012668	0.13132	0.188667	19.8356		93.2557
Po1 phl gm 2-2	40.309	1.148	15.318	3.027	0	24.336	0.215	0.059	10.133	0.125	0.619	1.44	96.729		5.65764	2.34236	0.191811	2.53417	0.12118	0.355321	0	5.0918	0.0323344	0.016057	1.81409	0.00687437	0.159802	0.274772	19.7893		93.4769
Po1 phl gm 3-1	39.413	1.172	15.435	3.131	0.007	23.955	0.226	0.065	10.225	0.086	0.338	1.554	95.6069		5.59714	2.40286	0.180806	2.58366	0.125173	0.371866	0.000842047	5.07123	0.0343898	0.0178987	1.85217	0.00478537	0.174488	0.151807	19.8336		93.1681
Po1 phl gm 5-1	39.7333	1.117	15.308	3.067	0.032	23.95	0.647	0.068	9.843	0.149	0.461	1.379	95.7543		5.63096	2.36904	0.188066	2.5571	0.119052	0.363511	0.0038414	5.05968	0.0982487	0.0186861	1.77928	0.00827379	0.154519	0.206623	19.7932		93.2971
Po1 phl in pheno ol 6-1	40.7952	1.085	14.019	2.657	0	23.679	0	0.058	10.71	0.024	0.646	2.391	96.0642		5.78056	2.21944	0.121989	2.34142	0.115624	0.314868	0	5.00166	0	0.0159356	1.93571	0.00133249	0.267873	0.289496	19.775		94.0776
Po1 phl gm 7-1	40.5676	1.201	15.368	3.083	0	23.364	0.214	0.047	10.217	0.132	0.523	1.223	95.9396		5.72793	2.27207	0.285566	2.55763	0.127531	0.364056	0	4.91763	0.0323763	0.0128676	1.84006	0.00730269	0.136532	0.233544	19.7239		93.1072
Point #1	40.48	0.95	15.387	3.718	0.034	24.385	0.209	0.054	10.298	0.086	0.339	0.018	95.958		5.7058	2.2942	0.262213	2.55642	0.100706	0.438289	0.00405943	5.12375	0.0315657	0.0147588	1.85147	0.00474968	0.00200603	0.151121	19.8474		92.12
Point #2	40.2236	1.093	15.41	3.402	0.051	24.512	0.195	0.036	10.145	0.178	0.322	0.121	95.6886		5.68303	2.31697	0.249313	2.56628	0.116138	0.401985	0.00610353	5.16259	0.0295208	0.0098624	1.82827	0.00985394	0.0135168	0.143881	19.83		92.776
Point #3	40.375	1.051	15.385	3.372	0.025	24.415	0.225	0.041	10.453	0.141	0.375	0.11	95.968		5.69496	2.30504	0.252831	2.55787	0.11149	0.397779	0.00298696	5.13363	0.034006	0.0112136	1.88065	0.0077927	0.0122676	0.167286	19.8544		92.8087
Point #4	40.5387	1.088	15.49	3.188	0	24.107	0.199	0.073	10.144	0.116	0.35	0.552	95.8457		5.70969	2.29031	0.281251	2.57156	0.115246	0.375523	0	5.06145	0.0300324	0.0199364	1.82239	0.00640163	0.061471	0.155905	19.7797		93.0932
Point #5	39.8352	1.136	15.677	3.123	0	23.677	0.194	0.038	10.29	0.035	0.458	1.211	95.6742		5.64137	2.35863	0.258237	2.61687	0.12099	0.369883	0	4.99842	0.0294383	0.0104347	1.85875	0.00194212	0.135597	0.205131	19.796		93.1099
Point #6	40.067	1.143	15.539	3.065	0	23.629	0.167	0.068	10.091	0.106	0.238	1.118	95.231		5.6787	2.3213	0.274594	2.59589	0.121833	0.363302	0	4.99226	0.0253614	0.0186875	1.82425	0.00588651	0.125283	0.106681	19.7603		93.2164
Point #7	40.0454	1.076	14.984	2.898	0.002	24.26	0.266	0.072	9.665	0.155	0.467	1.559	95.4494		5.67173	2.32827	0.173183	2.50146	0.114612	0.343271	0.000239941	5.12204	0.0403682	0.0197732	1.74604	0.00860171	0.174581	0.209184	19.7585		93.7191
Point #8	39.5757	1.074	14.834	2.946	0.005	24.023	0.54	0.083	9.695	0.202	0.292	1.625	94.8947		5.64597	2.35403	0.14039	2.49442	0.115231	0.351494	0.000604214	5.10889	0.0825463	0.0229598	1.7642	0.0112915	0.183295	0.131747	19.7935		93.5628
Point #9	39.8775	1.102	15.276	3.06	0	24.251	0.261	0.048	10.068	0.087	0.379	1.466	95.8755		5.63164	2.36836	0.174473	2.54284	0.117043	0.361413	0	5.10536	0.039495	0.013144	1.81359	0.00481411	0.163693	0.169276	19.8114		93.3889
Point #10	39.826	1.036	14.905	2.984	0	23.918	0.278	0.057	9.756	0.03	0.344	1.387	94.521		5.68763	2.31237	0.196616	2.50899	0.11127	0.356401	0	5.09189	0.0425406	0.0157841	1.77716	0.00167871	0.156614	0.155372	19.7648		93.4585
Point #11	40.0825	0.989	13.649	2.68	0.022	25.197	0.27	0.036	8.794	0.071	0.458	1.549	93.7974		5.74626	2.25374	0.0526575	2.3064	0.106631	0.321323	0.00267156	5.3848	0.0414753	0.0100072	1.60808	0.00398822	0.175578	0.207656	19.7152		94.3688
Point #13	40.3317	1.097	15.052	2.769	0.02	23.772	0.244	0.052	9.788	0.041	0.531	1.665	95.3627		5.71077	2.28923	0.222917	2.51214	0.116818	0.327904	0.00239877	5.01769	0.0370197	0.0142768	1.76779	0.00227469	0.186402	0.237789	19.7142		93.8659
Point #14	39.8579	0.967	15.112	3.032	0	24.208	0.216	0.074	9.833	0.095	0.343	1.433	95.1709		5.65976	2.34024	0.189108	2.52934	0.103268	0.360071	0	5.12427	0.0328649	0.0203749	1.78098	0.00528564	0.160886	0.154038	19.7925		93.4346
Point #15	39.6241	1.166	15.254	3.054	0	23.695	0.221	0.056	9.906	0.085	0.238	1.157	94.4561		5.66222	2.33778	0.231509	2.56929	0.125309	0.364982	0	5.04747	0.0338387	0.0155166	1.80557	0.00475923	0.130722	0.107561	19.773		93.2566
Point #16	39.5819	1.016	15.685	3.195	0	23.823	0.195	0.058	10.347	0.051	0.499	0.835	95.2859		5.6337	2.3663	0.265088	2.63138	0.108754	0.380315	0	5.05456	0.029739	0.0160069	1.87846	0.00284419	0.0939664	0.224619	19.8421		93.0023
Point #17	39.9393	1.084	15.376	3.551	0	24.308	0.146	0.073	10.322	0.087	0.261	0.064	95.2113		5.67173	2.32827	0.245439	2.57371	0.115771	0.421736	0	5.14581	0.0222158	0.020101	1.86968	0.00484088	0.00718593	0.117221	19.8669		92.4251
Point #18	40.0639	1.082	15.251	3.498	0.059	24.051	0.232	0.062	10.359	0.111	0.435	0.031	95.2349		5.69911	2.30089	0.256241	2.55713	0.115754	0.416149	0.00710913	5.10007	0.0353619	0.0171012	1.87958	0.00618681	0.00348661	0.1957	19.8532		92.4559
Point #19	39.7735	1.107	15.383	3.231	0	24.038	0.568	0.023	10.194	0.098	0.229	1.058	95.7025		5.6294	2.3706	0.195729	2.56633	0.117834	0.382456	0	5.07174	0.0861413	0.00631215	1.84036	0.00543482	0.118398	0.102507	19.8337		92.9879
Point #20	39.6787	1.109	15.577	3.162	0.002	23.811	0.169	0.052	10.651	0.082	0.309	1.336	95.9387		5.6168	2.3832	0.215867	2.59907	0.118064	0.374342	0.000239813	5.02457	0.0256338	0.014273	1.92314	0.00454816	0.149529	0.138337	19.8595		93.0663
Point #21	38.9968	1.161	15.47	3.086	0	23.26	0.147	0.036	10.576	0.106	0.415	1.359	94.6128		5.6059	2.3941	0.22715	2.62125	0.125517	0.371012	0	4.98443	0.0226427	0.0100346	1.93922	0.00597052	0.154463	0.188674	19.8554		93.0722
Point #22	39.483	1.1	15.205	3.203	0	23.652	0.118	0.044	10.586	0.041	0.327	1.588	95.347		5.62689	2.37311	0.181046	2.55415	0.117898	0.38176	0	5.02477	0.0180192	0.0121588	1.92433	0.00228946	0.178936	0.147386	19.8569		92.9389
Point #23	39.0298	1.075	15.085	3.174	0	24.024	0.145	0.045	10.312	0.058	0.397	1.574	94.9188		5.59231	2.40769	0.139968	2.54766	0.11584	0.380344	0	5.13132	0.0222616	0.0125022	1.88463	0.00325621	0.178315	0.179901	19.8774		93.0993
Point #24	39.484	1.214	15.394	3.273	0	23.865	0.173	0.038	10.56	0.044	0.502	1.296	95.843		5.6081	2.3919	0.185302	2.5772	0.129679	0.388791	0	5.05295	0.026329	0.0104655	1.91314	0.00244871	0.145542	0.2255	19.8627		92.8554
Point #25	38.5972	1.13	15.192	3.205	0.015	23.878	0.181	0.026	10.571	0.093	0.387	1.289	94.5642		5.56302	2.43698	0.143919	2.5809	0.122487	0.38633	0.00183129	5.13029	0.0279529	0.00726622	1.94339	0.00525204	0.146891	0.176406	19.9259		92.997
Point #26	39.2162	1.056	15.34	3.365	0	24.088	0.143	0.056	10.506	0.093	0.334	1.144	95.3412		5.5939	2.4061	0.173045	2.57915	0.113284	0.40143	0	5.12199	0.0218564	0.0154888	1.9115	0.00519783	0.129022	0.150676	19.9022		92.7322
Point #27	39.5355	1.038	15.421	3.212	0.022	23.663	0.18	0.071	10.52	0.139	0.474	1.218	95.4935		5.63158	2.36842	0.220731	2.58915	0.111198	0.382643	0.00265446	5.02461	0.0274732	0.0196102	1.91138	0.00775796	0.137176	0.213535	19.8596		92.9235
Point #28	39.3264	1.035	15.446	3.091	0	23.946	0.192	0.03	10.189	0.111	0.448	1.175	94.9894		5.61803	2.38197	0.2189	2.60087	0.111198	0.369296	0	5.09944	0.0293897	0.00831001	1.85661	0.00621317	0.132717	0.202407	19.8364		93.2471
Point #29	39.5232	0.997	15.461	3.071	0	23.832	0.193	0.064	10.332	0.06	0.423	1.299	95.2552		5.62924	2.37076	0.224842	2.5956	0.106794	0.365808	0	5.05997	0.0294544	0.017675	1.87703	0.00334842	0.146284	0.19054	19.8404		93.258
Point #30	38.6559	1.113	14.53	3.089	0.01	23.923	1.303	0.05	10.05	0.166	0.529	1.385	94.8039		5.57338	2.42662	0.0426639	2.46928	0.120685	0.372474	0.00122128	5.14172	0.201299	0.0139783	1.84824	0.00937781	0.157885	0.241217	19.9235		93.2452
Point #31	38.4777	1.073	14.954	3.122	0.032	23.766	0.657	0.063	9.984	0.139	0.327	1.676	94.2707		5.55879	2.44121	0.105208	2.54642	0.116581	0.377206	0.0039159	5.11819	0.101702	0.0176479	1.83977	0.00786821	0.19144	0.149406	19.8844		93.136
Point #32	37.8896	1.012	14.675	2.988	0	23.847	0.801	0.037	10.075	0.084	0.451	1.617	93.4766		5.53297	2.46703	0.0588771	2.52591	0.111141	0.364917	0	5.19112	0.125333	0.0104766	1.8766	0.00480626	0.186697	0.208288	19.9431		93.4321
Point #33	38.2212	1.089	14.973	3.083	0	23.565	0.369	0.047	10.068	0.081	0.256	1.578	93.3302		5.56278	2.43722	0.131386	2.56861	0.119198	0.375263	0	5.11262	0.057545	0.0132637	1.86904	0.00461915	0.181586	0.117835	19.8841		93.162
Point #34	38.1739	1.104	15.194	3.118	0	23.983	0.312	0.052	10.178	0.158	0.413	1.488	94.1739		5.5206	2.4794	0.110561	2.58997	0.120073	0.377113	0	5.17026	0.0483469	0.0145816	1.87746	0.00895297	0.170142	0.188894	19.9253		93.202
Point #35	37.2057	1.068	14.596	2.867	0.037	23.243	1.967	0.082	9.766	0.04	0.471	1.558	92.9007		5.4822	2.5178	0.0172168	2.53502	0.118351	0.353304	0.00461805	5.10537	0.310559	0.0234283	1.83549	0.00230938	0.18151	0.21949	19.9706		93.5277
Point #36	38.0781	1.105	15.181	3.037	0.017	23.439	0.526	0.072	10.151	0.095	0.309	1.612	93.6221		5.5355	2.4645	0.13676	2.60126	0.120809	0.369234	0.00209335	5.07937	0.0819335	0.0202953	1.88226	0.00541122	0.185283	0.142066	19.9017		93.2233
Point #37	37.6558	1	14.795	3.162	0	23.518	1.479	0.021	10.034	0.158	0.433	1.448	93.7038		5.50216	2.49784	0.050271	2.54811	0.10989	0.386402	0	5.12261	0.23156	0.00594979	1.8701	0.00904584	0.167286	0.200096	19.9683		92.986
Point #38	38.9175	1.033	14.962	3.306	0	23.766	0.257	0.047	10.176	0.153	0.621	1.314	94.5525		5.6126	2.3874	0.155972	2.54337	0.11204	0.398747	0	5.10933	0.0397142	0.0131431	1.87191	0.0086457	0.149831	0.283243	19.8713		92.7607
Point #39	37.8731	1.083	14.606	3.001	0	23.087	0.192	0.031	10.276	0.051	0.335	1.227	91.7621		5.60981	2.39019	0.159873	2.55006	0.120643	0.371757	0	5.0977	0.0304728	0.00890348	1.94147	0.0029599	0.143698	0.156932	19.8979		93.203
Point #40	38.5035	1.162	15.44	3.238	0.054	23.874	0.123	0.025	10.514	0.145	0.404	1.336	94.8185		5.53624	2.46376	0.152999	2.61676	0.125654	0.389374	0.00657688	5.11717	0.0189502	0.00697005	1.92829	0.00816908	0.151883	0.183715	19.9214		92.9289
Point #41	38.3078	1.067	15.207	3.204	0	23.904	0.143	0.051	10.541	0.213	0.49	1.207	94.3348		5.54796	2.45204	0.143885	2.59592	0.116216	0.388074	0	5.16068	0.022191	0.0143218	1.94723	0.0120869	0.138211	0.224435	19.9495		93.0061
Point #42	38.1636	1.165	15.195	3.239	0.037	23.34	0.193	0.039	10.458	0.038	0.379	1.23	93.4766		5.56374	2.43626	0.174825	2.61108	0.127732	0.394916	0.0045691	5.07234	0.0301488	0.0110246	1.94471	0.00217066	0.141779	0.174745	19.91		92.7767
Point #43	38.2532	1.169	15.031	3.315	0	23.838	0.18	0.049	10.244	0.133	0.395	1.17	93.7772		5.55815	2.44185	0.132413	2.57426	0.127742	0.40283	0	5.16324	0.028024	0.0138051	1.89855	0.0075719	0.134412	0.181513	19.9159		92.7628
Point #44	38.1182	1.114	15.13	3.241	0	23.713	0.128	0.02	10.402	0.052	0.308	1.276	93.5022		5.54802	2.45198	0.143669	2.59565	0.12194	0.394511	0	5.14495	0.0199622	0.00564437	1.93113	0.0029655	0.14684	0.141777	19.9272		92.8782
Point #45	37.0203	1.035	14.554	3.095	0.007	23.319	0.136	0.029	10.471	0.103	0.422	1.3	91.4913		5.53187	2.46813	0.0952722	2.5634	0.116313	0.386784	0.000886016	5.19436	0.0217754	0.00840255	1.99577	0.00603059	0.15359	0.199431	19.9954		93.0698
Point #46	37.3993	1.026	14.907	3.225	0	23.472	0.176	0.039	10.596	0.148	0.595	1.25	92.8333		5.52179	2.47821	0.116024	2.59423	0.113925	0.398219	0	5.16602	0.0278435	0.0111651	1.99548	0.00856187	0.14592	0.277832	19.9975		92.8432
Point #47	38.5642	1.007	15.147	3.142	0.007	24.258	0.5	0.039	10.329	0.079	0.289	0.714	94.0752		5.56864	2.43136	0.146697	2.57806	0.109358	0.379442	0.000856196	5.22166	0.0773621	0.0109197	1.90244	0.00446973	0.0815175	0.131981	19.9489		93.2256
Point #48	38.7465	1.032	15.185	2.946	0	24.521	0.407	0.046	9.318	0.079	0.395	1.235	93.9105		5.57595	2.42405	0.15169	2.57574	0.111692	0.354563	0	5.26033	0.0627588	0.0128358	1.7104	0.00445454	0.140521	0.179776	19.8158		93.6853
Point #49	38.4046	1.073	14.473	2.946	0	24.404	0.39	0.048	9.689	0	0.396	1.41	93.2336		5.58397	2.41603	0.0643616	2.48039	0.117332	0.358235	0	5.28945	0.0607601	0.0135326	1.79692	0	0.162094	0.182097	19.8827		93.657
Point #50	38.6106	1.053	14.365	3.067	0	24.499	0.311	0.042	9.56	0.06	0.448	1.51	93.5256		5.59888	2.40112	0.0541735	2.45529	0.114836	0.37195	0	5.29582	0.0483225	0.0118093	1.76824	0.00340907	0.173125	0.205457	19.8621		93.4375
Point #51	37.7495	1.06	14.581	3.023	0	24.47	0.242	0.044	9.673	0.134	0.351	1.477	92.8045		5.52816	2.47184	0.0450158	2.51686	0.116743	0.37024	0	5.34186	0.0379733	0.012494	1.80684	0.0076889	0.171017	0.162564	19.9208		93.5183
Point #52	37.8288	1.121	14.431	2.965	0	24.161	0.32	0.042	9.935	0.074	0.423	1.574	92.8748		5.54718	2.45282	0.0414759	2.4943	0.123626	0.363622	0	5.28146	0.0502798	0.0119421	1.85826	0.00425179	0.182492	0.196173	19.9259		93.5586
Point #55	39.0648	0.968	14.201	2.843	0.005	25.006	0.387	0.047	9.208	0.022	0.474	1.392	93.6178		5.63965	2.36035	0.0561475	2.4165	0.105099	0.343256	0.000611431	5.38146	0.0598648	0.0131566	1.69559	0.00124445	0.158889	0.216418	19.8219		94.004
Point #58	38.075	1.086	14.604	3.148	0.01	24.572	0.543	0.053	9.384	0.081	0.538	0.288	92.382		5.5851	2.4149	0.110123	2.52502	0.119805	0.38619	0.00124252	5.37305	0.0853464	0.0150747	1.75577	0.0046555	0.033402	0.249587	19.9013		93.2944
Average	39.0998	1.07944	15.0761	3.11897	0.00867797	23.9426	0.336119	0.0499492	10.1256	0.0988136	0.407288	1.23147	94.5747		5.61304	2.38696	0.164341	2.5513	0.116567	0.374534	0.00105378	5.12505	0.0519601	0.0138879	1.8546	0.00555717	0.13999	0.185015	19.859		93.1889
Standard Dev.	0.946752	0.0593785	0.431893	0.186414	0.0150754	0.415321	0.332175	0.0153572	0.383689	0.0492828	0.0963667	0.456097	1.15795		0.064618	0.064618	0.0715587	0.0619156	0.00637943	0.0219819	0.00182736	0.0989264	0.0521255	0.0042211	0.0725576	0.0027703	0.051853	0.0438852	0.0678261		0.392465

## Sheet: Table A4 - Calcite
Sample	MgO	CaO	MnO	FeO	SrO	BaO	Total		Ca#		Mg	Ca	Mn	Fe''	Sr	Ba	Total
PON 1 Cc secondary 1- 6	1.204	54.672		0.093	0.129		56.098		97.0273		0.177912	5.80696	0	0.00770989	0.00741546	0	6
PON 1 Cc limestone 2- 1	0.078	56.379	0.007	0.029	0.327	0.047	56.867		99.8079		0.0114811	5.965	0.000585474	0.00239482	0.0187243	0.00181874	6
PON 1 Cc limestone 2- 2	0.285	56.262			0.052	0.012	56.611		99.3002		0.041964	5.95459	0	0	0.00297855	0.000464514	6
PON 1 Cc limestone neoblast 2- 3	0.289	56.386		0.056	0.012	0.034	56.777		99.292		0.0424335	5.95096	0	0.00461301	0.000685427	0.00131243	6
PON 1 Cc globule 4- 5	0.933	55.016	0.006		0.14		56.095		97.6951		0.138099	5.85333	0.000504641	0	0.00806133	0	6
PON 1 Cc vesicle 1- 1	0.219	56.461			0.032		56.712		99.4633		0.0321938	5.96598	0	0	0.00182998	0	6
PON 2 Cc intercum in Phl glom 1- 5	0.442	54.711	0.022	0	0.251	0.059	55.485		98.8886		0.0664768	5.91462	0.00188015	0	0.0146856	0.00233284	6
PON 2 Cc intercum in Phl glom 3- 3	1.139	54.634		0.025	0.16		55.958		97.1814		0.1688	5.8199	0	0.00207861	0.00922437	0	6
PON 2 Cc sparry close to limestone xenolith 4- 2	0.257	56.267		0.022	0.008	0.007	56.561		99.3686		0.0378696	5.95958	0	0.00181872	0.000458581	0.00027117	6
PON 2 Cc limestone xenolith 4- 1	0.287	55.989	0.018		0.028		56.322		99.2919		0.0424633	5.95441	0.0015133	0	0.00161161	0	6
PON 2 Cc around same big Ol pheno 5- 3	1.423	58.675	0.011	0.078			60.187		96.7361		0.195609	5.79752	0.000859208	0.0060154	0	0	6
PON 2A Cc in limestone xenolith 1-1	0.302	57.18	0.011		0.016		57.509		99.2706		0.0437521	5.95444	0.000905537	0	0.00090174	0	6
PON 3 Cc reacted 1-4	0.351	55.25		0.047	0.052		55.7		99.1239		0.0525043	5.94053	0	0.00394432	0.00302594	0	6
PON 3 Cc sparry 2-3	0.313	56.069			0.02	0.024	56.426		99.2294		0.0462229	5.9517	0	0	0.00114898	0.000931773	6
PON 3 Cc spar marble 3-1	1.351	54.529		0.045	0.02		55.945		96.668		0.199758	5.79536	0	0.0037329	0.0011504	0	6
PON 3 Cc spar marble 3-2	1.351	54.529		0.045	0.02		55.945		96.668		0.199758	5.79536	0	0.0037329	0.0011504	0	6
PON 3 Cc spar marble 3-3	1.12	54.89		0.056	0.04	0.075	56.181		97.2397		0.165349	5.8248	0	0.00463828	0.00229727	0.00291092	6
PON 3 Cc spar marble 4-1	1.14	54.595	0.027	0.083	0.008		55.853		97.177		0.169108	5.82125	0.00227585	0.00690753	0.000461655	0	6
PON 3 Cc sparry 5-1	0.314	56.32		0.007	0.036	0.094	56.771		99.2303		0.0461322	5.9476	0	0.000576977	0.00205753	0.00363068	6
PON 6 Cc sparry 1-1	1.48	55.06	0.018	0	0.064	0.04	56.662		96.3952		0.216045	5.77729	0.00149306	0	0.0036344	0.00153507	6
PON 6 Cc globule 1-6	0.654	55.477	0.018	0.038	0.187	0.06	56.434		98.3864		0.0965299	5.88575	0.00150966	0.00314669	0.0107373	0.0023282	6
PON 6 Cc sparry 2-1	0.312	56.22	0.033	0.007	0.083		56.655		99.2338		0.0459076	5.946	0.00275909	0.000577848	0.00475091	0	6
PON 6 Cc globule 3-1	0.768	55.024	0.068	0.025	0.219	0.042	56.146		98.0952		0.113868	5.86405	0.0057289	0.00207954	0.0126315	0.0016371	6
PON 6 Cc globule 3-2	1.052	54.296	0.042	0.079	0.152	0.032	55.653		97.3752		0.156955	5.82279	0.00356065	0.0066126	0.00882209	0.00125515	6
PON 6 Cc globule 3-3	0.835	55.34			0.235		56.41		97.944		0.123082	5.86344	0	0	0.0134755	0	6
PON 6 Cc sparry 3-4	0.422	55.959	0.016	0.007			56.404		98.9617		0.0622755	5.9358	0.00134167	0.000579547	0	0	6
